# Supplementary material for: The relationship between physical activity and mental health of middle school students: the chain mediating role of negative emotions and self-efficacy
Source: Front Psychol. 2024 Sep 23;15:1415448. doi: 10.3389/fpsyg.2024.1415448 (PMC11456433; doi:10.3389/fpsyg.2024.1415448)
Supplement: Supplementary file 1 [file Table_1.XLSX]

## Sheet: Sheet1
序号	性别	年龄	TD1	TD2	TD3	ZF2	ZF4	ZF6	ZF7	ZF8	ZF11	ZF13	ZF15	ZF18	ZF20	XN1	XN2	XN3	XN4	XN5	XN6	XN7	XN8	XN9	XN10	JK1	JK2	JK3	JK4	JK5	JK6	JK7	JK8	JK9	JK10	JK11	JK12	JK13	JK14	JK15	JK16	JK17	JK18	JK19	JK20	JK21	JK22	JK23	JK24
1	2	1	3	3	3	3	1	3	1	2	2	1	3	2	1	3	3	2	2	2	2	2	2	2	2	4	4	4	4	4	4	4	4	2	4	3	2	4	2	3	3	4	4	4	4	5	4	5	5
2	2	1	4	3	3	4	2	2	2	2	3	1	3	2	2	3	3	2	2	3	2	2	2	3	2	5	2	4	3	2	3	2	4	2	3	3	4	4	2	3	3	3	3	3	3	4	3	4	3
3	2	1	2	2	2	3	2	3	2	2	3	2	2	2	2	3	3	3	3	3	3	3	3	3	3	3	4	3	5	4	4	2	3	4	3	4	3	4	4	3	4	3	3	3	4	3	3	4	4
4	2	2	3	4	3	2	2	3	4	3	3	3	2	3	2	3	3	2	2	1	3	2	2	3	1	2	4	5	5	4	4	2	5	4	4	3	4	2	4	5	5	2	5	4	5	5	2	5	5
5	2	1	2	2	2	3	3	4	2	1	1	1	3	2	1	4	2	2	2	2	4	3	2	2	1	5	3	4	5	5	4	3	5	5	4	4	5	5	3	4	3	5	5	5	5	5	5	5	5
6	2	2	5	4	4	4	3	2	2	1	2	2	3	2	2	3	3	3	2	3	2	3	2	2	2	4	4	5	5	4	5	4	5	5	4	5	5	4	4	5	4	3	3	5	5	5	5	5	5
7	2	2	3	3	2	4	3	3	3	2	3	1	3	3	2	2	3	1	2	2	3	2	2	2	2	3	3	4	4	4	2	2	3	3	2	3	3	4	2	3	3	4	5	3	4	5	3	4	4
8	2	1	3	3	3	2	3	2	2	3	2	2	3	3	3	2	2	1	2	2	2	2	2	2	2	5	4	4	3	2	3	4	4	1	3	4	4	5	3	4	3	2	2	4	5	5	3	4	3
9	2	2	3	2	3	4	4	2	3	3	4	2	2	2	2	1	2	1	1	1	1	1	2	3	2	3	1	5	2	1	1	1	4	1	4	2	4	3	1	5	5	3	3	1	5	1	1	5	3
10	2	2	2	2	2	2	2	2	1	1	3	3	2	2	1	3	3	2	3	1	2	3	3	3	2	5	5	4	5	4	4	5	3	3	4	3	5	5	5	5	5	4	5	5	5	5	5	5	5
11	2	1	4	3	3	2	2	2	2	2	2	4	3	2	2	3	2	3	3	3	3	3	2	3	3	3	4	4	4	4	4	4	4	4	4	4	4	4	4	4	4	4	4	4	5	5	4	4	4
12	2	1	4	5	4	2	2	2	1	1	2	2	2	2	1	3	4	3	3	3	4	3	3	3	3	5	4	4	5	5	4	3	5	2	3	4	4	3	5	4	5	4	5	4	5	5	5	5	5
13	2	1	4	4	4	4	2	3	3	5	2	4	5	3	2	2	3	3	3	3	4	2	3	3	3	5	1	3	3	3	1	3	4	5	4	5	1	3	5	5	5	1	5	5	5	5	4	5	3
14	2	1	5	5	5	3	2	2	1	1	2	2	2	1	2	3	3	2	3	2	4	4	3	3	3	5	4	5	5	5	4	3	5	5	4	5	4	5	5	5	5	4	5	5	5	5	4	5	5
15	2	1	3	3	4	4	3	2	4	4	4	2	4	3	4	2	2	2	1	1	2	2	1	2	1	3	2	5	2	3	2	1	4	1	3	3	4	5	3	3	2	1	1	2	2	3	3	5	2
16	2	1	3	3	2	3	3	2	3	2	2	2	3	2	2	2	3	3	2	2	2	2	2	2	2	4	3	3	4	3	3	4	3	4	3	4	3	5	3	3	3	3	5	5	3	5	5	5	4
17	2	2	3	4	3	4	3	4	3	1	3	2	3	3	1	3	2	1	2	2	2	3	2	2	2	5	3	5	4	3	3	2	4	3	3	5	4	4	4	3	3	4	4	4	5	5	3	4	5
18	2	1	3	2	2	5	5	2	2	3	4	5	5	5	5	1	1	1	1	1	1	1	1	1	1	1	4	5	4	4	4	4	1	1	5	3	1	5	1	1	1	1	1	5	1	1	1	1	1
19	2	1	3	2	3	1	1	1	1	1	1	2	1	1	1	3	3	3	3	3	3	3	3	3	3	5	5	5	5	4	4	5	4	4	5	4	5	5	5	4	3	5	5	5	5	5	4	5	4
20	2	1	3	5	3	2	2	2	2	2	1	3	3	1	2	3	4	3	2	3	4	4	3	4	3	3	3	3	4	2	2	1	5	1	5	3	5	5	5	4	1	1	3	5	3	5	5	5	5
21	2	1	2	1	2	4	3	2	2	2	2	3	3	2	2	3	2	3	2	2	3	2	2	2	3	5	4	4	4	5	5	3	4	4	4	3	5	5	2	4	5	2	4	3	3	5	5	5	4
22	2	2	4	3	4	1	3	2	3	4	3	3	3	3	3	4	3	2	2	2	2	2	2	2	2	4	3	3	5	5	4	4	4	4	5	5	5	5	5	5	5	5	5	4	4	4	4	4	4
23	2	2	2	2	2	4	3	3	2	1	3	4	4	2	2	3	2	2	2	2	2	2	2	2	2	4	4	5	4	4	4	4	4	4	5	4	4	3	4	4	4	4	5	3	5	4	4	4	5
24	2	1	2	2	2	5	2	1	3	2	4	1	2	3	2	4	4	3	1	1	4	4	3	3	1	5	1	5	5	1	5	1	1	1	1	1	5	5	1	5	5	5	1	5	5	5	5	4	3
25	2	1	1	1	1	3	3	3	3	3	3	3	3	2	2	2	3	3	3	3	4	4	4	4	4	5	5	3	5	5	5	5	5	5	5	3	5	5	5	5	5	5	5	5	5	5	3	3	5
26	2	2	4	4	4	3	1	1	1	1	1	1	4	1	1	2	3	2	3	3	2	4	3	3	3	5	4	4	4	4	4	4	5	3	4	4	5	4	4	5	5	5	5	5	5	5	4	5	5
27	2	2	3	2	3	5	2	5	2	5	4	2	3	4	3	2	2	1	1	1	1	2	3	3	2	5	1	1	2	1	2	2	5	1	1	1	3	3	2	4	1	1	2	2	3	5	1	1	1
28	2	1	1	2	2	2	2	3	2	2	3	2	5	5	2	1	3	2	2	4	1	4	2	3	2	5	1	5	1	5	5	1	1	5	1	5	1	1	5	3	4	4	3	3	3	4	3	3	3
29	2	2	3	2	2	2	1	2	1	1	1	4	2	1	1	2	3	2	2	2	3	3	3	3	3	3	3	4	5	5	4	5	5	5	5	5	5	4	5	5	4	5	5	5	5	5	5	5	5
30	2	1	2	2	2	2	2	2	1	1	2	2	2	2	2	3	3	2	2	2	3	3	2	2	2	3	3	3	5	5	5	5	5	3	4	4	3	4	4	4	5	4	5	4	4	4	4	4	4
31	2	2	3	2	2	3	2	1	1	1	4	2	2	3	1	3	3	2	2	2	2	2	2	2	2	4	3	5	5	4	4	4	2	5	4	5	4	4	5	4	5	5	5	3	5	5	4	4	5
32	2	1	3	2	2	3	3	3	1	2	2	2	2	2	2	4	4	4	4	4	4	3	4	3	3	5	5	3	4	4	4	4	4	5	3	3	4	5	5	5	5	3	4	4	4	5	4	5	4
33	2	1	4	4	3	4	3	2	2	1	2	4	4	3	3	2	2	2	2	2	2	2	1	3	2	4	4	4	4	4	3	2	3	4	3	4	2	5	3	3	3	3	4	4	4	4	3	5	4
34	2	2	3	3	3	2	2	2	2	1	1	1	2	2	2	2	2	2	2	2	2	2	2	2	2	5	4	4	5	4	4	3	5	4	4	4	3	4	5	5	4	4	5	5	5	5	4	5	5
35	2	1	2	3	2	4	3	3	3	3	4	3	3	3	2	2	2	2	2	2	3	3	2	2	2	3	3	3	3	3	3	2	3	3	3	3	3	4	3	3	3	2	3	4	3	4	3	3	3
36	2	1	3	3	3	3	3	2	1	1	2	1	3	2	3	3	3	2	3	2	2	2	3	4	2	5	4	4	3	2	2	3	3	4	5	5	5	5	5	5	5	5	5	5	4	5	5	5	4
37	2	1	4	4	3	1	1	1	1	1	1	5	1	1	1	4	4	3	3	4	4	4	4	4	4	5	5	5	4	5	5	4	5	5	4	5	5	5	5	5	5	5	5	4	4	3	5	5	5
38	2	1	5	5	5	2	1	1	1	1	2	1	2	1	1	4	3	3	2	3	4	4	2	3	3	3	4	5	5	5	5	5	5	5	5	5	5	5	5	5	5	5	5	5	5	5	4	5	5
39	2	2	3	4	4	3	1	2	2	1	2	4	3	2	1	3	2	1	2	2	3	1	2	2	3	3	4	4	5	4	3	3	5	5	4	3	2	4	3	4	4	3	5	5	5	5	5	5	4
40	2	2	2	1	3	1	5	5	5	5	1	5	5	4	4	2	1	1	2	3	4	2	2	3	2	5	2	5	2	4	2	3	4	4	4	4	5	5	4	3	4	3	4	4	4	5	1	5	3
41	2	1	1	2	1	1	2	1	2	2	1	2	3	1	1	3	2	3	2	2	2	2	2	2	2	5	5	5	4	4	5	5	5	5	5	4	5	5	5	5	5	4	5	5	5	5	5	5	4
42	2	2	1	2	2	2	1	1	1	1	1	2	3	1	2	2	2	2	2	2	2	2	2	2	2	2	4	4	4	4	4	4	4	4	4	4	4	4	4	4	4	4	3	4	4	3	4	4	4
43	2	2	2	2	3	4	1	1	2	1	3	4	3	3	3	4	3	3	3	2	3	3	3	3	3	4	5	4	4	3	4	4	4	4	5	5	4	1	3	3	3	3	3	3	3	3	3	3	3
44	2	2	2	2	2	3	1	1	1	1	1	3	1	1	1	4	4	4	4	4	4	4	4	4	4	5	5	3	5	5	5	3	5	5	2	3	5	5	5	5	5	3	5	5	5	5	5	2	5
45	2	1	2	3	3	5	3	2	2	2	5	5	1	1	2	3	1	3	3	2	2	1	1	3	3	1	1	5	5	5	3	5	5	1	5	1	1	1	5	4	4	5	5	1	5	3	1	1	3
46	2	1	1	1	1	3	3	1	1	1	1	3	3	3	2	3	3	3	3	3	3	3	3	3	3	1	3	4	5	3	3	3	3	2	5	4	5	5	4	3	2	2	3	3	3	3	3	3	3
47	2	2	4	4	4	3	1	1	1	2	3	1	3	1	1	2	2	1	2	1	1	1	1	1	1	5	1	4	5	4	4	3	5	4	4	5	5	5	5	4	5	5	5	5	5	5	4	5	5
48	2	2	2	2	2	4	3	2	2	2	4	4	4	4	3	2	2	2	3	2	2	2	2	3	2	5	3	4	5	1	5	2	3	3	4	3	2	1	4	4	3	2	4	3	3	3	4	3	3
49	2	2	1	1	1	2	2	2	2	2	2	4	2	2	2	3	3	3	2	2	3	3	3	3	2	4	3	3	5	5	5	4	4	5	3	4	5	4	5	5	5	5	4	5	5	5	5	5	5
50	2	1	4	5	4	1	1	1	1	1	1	1	1	1	1	4	3	3	2	3	2	3	4	2	3	5	5	5	5	5	4	5	5	5	4	5	5	5	5	4	5	5	5	4	4	5	5	5	5
51	2	2	4	4	4	4	2	1	2	1	3	2	3	2	3	2	2	1	2	1	2	2	2	3	1	4	3	4	5	2	2	2	4	3	5	5	5	5	4	4	5	4	5	3	5	5	3	5	4
52	2	2	2	2	2	3	2	1	1	1	3	2	2	2	1	2	2	2	2	2	2	2	2	2	2	5	4	5	5	5	4	4	5	5	5	5	5	3	5	5	5	4	5	4	5	5	4	5	5
53	2	1	2	2	1	4	4	3	3	2	2	4	4	4	3	2	1	1	2	1	3	3	3	2	1	5	4	4	2	3	3	3	4	2	2	3	4	4	2	3	2	3	4	3	2	5	1	3	2
54	2	1	1	2	1	2	1	1	1	1	1	3	1	1	1	3	3	3	2	2	3	3	3	3	3	1	4	5	5	5	5	5	5	2	5	5	5	5	5	5	5	5	4	4	5	5	5	5	5
55	2	2	4	4	4	3	3	3	2	2	2	2	2	3	2	3	3	2	2	2	3	2	3	2	2	4	2	2	4	4	4	2	4	5	2	2	4	5	4	4	4	4	4	5	5	5	2	5	4
56	2	1	2	2	1	3	3	3	1	1	3	3	3	3	1	3	2	2	2	3	3	3	3	3	3	4	3	3	4	4	4	3	5	3	3	3	5	3	5	3	5	5	3	5	3	3	3	5	5
57	2	2	5	4	5	1	2	2	2	2	2	1	3	2	2	4	4	4	4	4	4	4	4	4	4	5	5	5	4	5	5	5	4	5	5	5	5	4	5	5	5	5	5	4	5	5	5	5	5
58	2	2	1	1	1	3	3	3	3	2	2	2	3	3	3	3	3	2	3	3	3	3	3	3	3	4	4	3	4	4	3	4	4	3	4	4	4	5	4	4	4	4	4	4	4	5	5	4	4
59	2	2	2	2	2	3	3	2	3	2	1	3	2	2	2	3	3	3	2	2	4	3	2	3	2	4	4	5	5	4	3	3	5	4	5	4	4	5	5	5	4	3	4	5	5	5	4	4	4
60	2	1	3	4	4	2	1	1	1	2	2	2	1	2	2	3	3	3	3	3	3	3	3	3	4	5	3	2	4	4	4	3	4	3	2	3	3	4	5	5	4	3	4	4	4	4	4	3	5
61	2	2	4	3	4	3	1	2	1	1	1	4	2	1	2	4	3	3	2	3	4	3	3	3	3	5	4	5	5	5	5	5	5	5	4	5	5	5	4	5	5	5	5	5	3	5	5	5	5
62	2	2	3	4	4	3	3	1	1	1	2	1	1	1	1	3	3	3	4	3	4	4	3	3	3	5	3	4	5	5	5	4	5	4	4	5	5	5	5	5	5	3	5	5	5	5	4	5	4
63	2	2	3	3	3	3	3	1	1	1	2	1	2	1	1	3	4	3	3	3	2	3	3	3	3	5	4	4	5	4	5	5	5	5	5	5	5	5	5	5	5	4	5	5	5	5	5	5	5
64	2	1	2	2	3	4	4	4	4	2	4	4	5	3	3	3	3	2	2	2	3	2	2	2	2	2	2	1	4	3	2	1	5	3	2	4	2	5	3	4	3	3	4	5	3	5	3	5	4
65	2	2	3	2	3	4	3	4	4	4	4	4	3	4	4	1	1	1	1	1	1	1	1	1	1	1	1	1	1	1	1	1	1	1	1	2	3	4	4	5	5	1	1	2	3	4	1	1	2
66	2	2	3	1	2	3	3	2	1	1	2	1	3	3	1	2	2	1	2	2	2	2	2	2	2	3	3	4	4	3	4	3	3	3	3	3	4	4	3	3	3	4	4	4	4	4	3	4	4
67	2	1	1	1	1	1	2	2	2	1	1	1	1	1	1	4	4	4	4	4	4	4	4	4	4	5	5	5	4	5	5	5	4	4	4	5	5	5	5	5	5	5	4	5	5	5	4	5	5
68	1	2	4	5	5	2	1	2	3	1	1	2	3	2	2	4	3	3	2	3	3	3	3	2	4	5	4	4	5	5	5	5	5	5	3	5	5	5	5	5	5	5	5	5	5	5	5	5	5
69	1	1	5	4	4	2	2	1	1	1	4	1	2	2	1	4	2	2	2	2	3	2	2	4	2	5	4	5	5	5	5	5	5	5	4	4	4	5	5	5	5	5	5	4	4	4	4	5	5
70	1	2	3	4	4	3	2	1	2	1	4	1	2	2	2	3	3	2	3	2	3	3	3	3	3	5	3	5	5	5	5	5	5	5	5	5	5	5	5	5	5	4	5	5	5	5	5	5	4
71	1	2	4	4	4	1	1	1	1	1	1	2	2	1	1	4	3	3	3	3	4	3	4	3	3	5	5	3	5	5	5	5	5	5	4	5	5	5	5	5	5	5	5	5	5	5	5	5	5
72	1	1	5	5	4	3	2	2	2	1	2	3	4	1	2	3	3	4	3	3	3	3	3	3	2	5	4	2	5	5	4	3	4	4	3	4	4	4	5	5	5	4	5	5	5	5	5	5	5
73	2	2	4	4	5	3	2	1	2	1	4	1	3	2	2	3	3	2	3	2	3	3	3	3	3	5	3	3	5	4	4	3	4	3	4	4	5	5	5	4	5	5	5	5	5	4	4	4	5
74	1	1	4	4	4	2	2	1	2	1	1	2	3	2	2	3	2	2	2	2	3	2	3	3	4	5	4	4	5	4	4	4	5	5	4	5	5	5	5	5	5	5	5	5	5	5	4	5	5
75	1	2	3	4	4	3	2	5	5	2	2	2	5	4	5	3	3	2	2	2	2	2	3	2	2	5	2	4	5	3	2	1	5	3	4	3	5	2	2	2	2	4	4	4	5	4	4	5	5
76	1	2	3	4	4	4	3	1	1	3	4	1	4	3	3	3	3	2	2	2	3	2	1	2	2	5	2	5	3	3	3	3	3	3	3	3	3	2	2	3	3	3	3	3	3	2	3	3	3
77	1	2	4	4	5	3	3	3	4	3	3	5	3	3	4	3	4	2	3	3	3	3	3	4	2	4	2	5	4	4	4	3	4	5	5	5	3	1	3	4	5	5	5	5	3	5	5	3	5
78	1	2	3	4	5	3	2	2	1	1	2	2	5	2	1	3	2	3	3	2	3	4	2	2	3	3	3	4	5	5	5	4	5	5	5	4	5	5	5	5	5	4	4	3	5	5	5	5	5
79	1	1	4	4	3	4	2	1	1	2	4	2	3	2	1	3	3	2	3	3	2	3	2	4	3	5	5	4	5	5	5	5	4	3	5	5	5	1	5	5	5	5	5	5	5	5	5	5	5
80	1	2	4	4	5	2	2	2	2	2	2	2	2	2	2	2	2	3	3	3	3	3	3	3	3	5	4	5	5	5	5	5	5	5	5	5	5	5	5	5	5	5	5	5	5	5	5	5	5
81	1	1	5	5	5	1	1	1	1	1	1	1	1	1	1	4	4	3	3	4	4	4	4	4	4	5	5	4	5	5	5	5	5	5	5	5	4	5	5	5	4	5	4	5	5	5	5	5	4
82	1	2	4	3	4	5	5	3	1	1	4	4	5	1	1	4	4	3	3	3	3	3	3	2	3	4	1	1	5	5	3	3	4	5	5	3	5	1	5	5	5	4	5	1	5	5	5	5	5
83	1	2	4	4	4	4	2	1	2	1	1	1	4	2	1	2	2	1	1	1	1	2	2	2	1	5	2	3	4	3	4	3	5	4	4	3	4	4	3	4	4	5	5	5	5	5	4	5	4
84	1	2	3	4	3	3	1	1	1	1	3	2	2	2	2	3	3	3	3	3	3	3	3	3	3	4	4	3	4	4	4	4	5	5	3	4	4	5	5	4	4	3	4	5	5	5	3	4	4
85	1	1	4	4	4	2	2	1	1	2	1	2	2	1	1	4	4	3	4	4	3	4	4	4	4	5	4	3	5	5	3	5	5	4	5	4	4	4	5	5	5	5	5	5	5	5	5	5	5
86	1	1	2	3	3	4	3	1	3	1	1	1	4	3	3	2	3	3	2	2	3	4	2	3	3	4	3	3	5	4	3	3	5	4	4	3	3	5	4	4	4	5	3	4	5	5	3	5	5
87	1	2	4	4	4	3	2	2	2	2	2	2	2	2	2	3	4	3	3	4	3	3	3	3	3	5	4	4	4	5	5	5	5	5	5	5	5	4	5	5	5	4	5	5	5	5	5	5	5
88	1	1	5	5	5	1	1	1	1	1	2	1	1	1	1	3	3	2	3	4	3	3	3	3	3	5	4	4	5	5	5	4	5	5	3	3	4	5	5	5	5	5	5	5	5	5	5	5	5
89	2	2	4	3	3	2	3	1	1	1	1	1	1	2	1	4	4	4	4	4	4	4	4	4	4	5	3	4	5	5	5	5	5	5	5	5	5	5	5	5	5	5	5	5	5	5	5	5	5
90	1	2	4	4	4	3	3	2	4	1	2	2	4	3	4	2	2	1	1	1	1	2	2	2	2	5	3	5	4	4	4	4	4	5	5	5	2	5	4	4	4	4	4	4	4	4	4	4	4
91	1	1	3	3	3	1	1	1	1	1	1	1	1	1	1	3	4	4	4	3	4	3	3	4	4	5	5	5	4	3	4	4	3	5	5	5	4	3	5	5	5	5	5	4	4	5	5	5	5
92	2	2	4	4	4	4	2	2	2	2	2	1	3	1	2	2	2	2	2	2	2	2	2	2	2	5	4	4	5	5	5	5	5	4	3	5	5	5	4	5	5	5	5	5	5	5	5	4	5
93	1	1	2	2	3	3	3	2	2	2	3	2	3	2	2	2	2	1	1	1	1	1	1	2	1	5	5	5	5	4	4	4	5	5	4	4	2	3	4	4	2	2	3	3	5	5	4	4	3
94	1	1	5	5	5	2	1	1	1	1	1	3	4	2	2	3	3	2	2	3	4	4	3	4	3	5	5	4	5	5	5	5	5	5	5	4	5	5	5	5	5	5	5	5	5	5	5	5	5
95	1	2	4	4	4	3	2	1	3	1	4	3	2	2	1	3	2	2	2	2	3	2	2	3	3	5	4	5	5	5	4	4	5	5	5	5	5	5	5	5	5	4	5	5	5	5	5	5	5
96	1	1	3	3	4	1	2	1	1	1	1	1	2	2	1	4	4	3	4	4	4	4	4	4	4	5	5	4	5	5	4	5	5	5	4	5	5	5	5	5	5	5	5	5	5	5	5	4	5
97	1	1	4	4	4	2	1	1	1	1	1	1	1	1	4	3	3	3	3	3	3	4	3	3	3	5	5	1	5	5	5	5	5	4	3	3	4	5	5	5	5	5	5	5	5	5	5	5	5
98	1	1	3	4	3	2	1	1	1	1	1	2	1	1	1	3	2	2	3	2	3	2	2	4	2	5	5	3	5	5	5	4	5	5	3	5	5	5	5	5	5	5	5	5	5	5	5	4	4
99	1	1	4	4	3	1	1	1	1	1	1	1	1	1	1	4	4	3	4	4	4	4	4	4	4	5	5	3	5	5	5	4	5	4	5	5	5	5	5	5	5	5	5	5	5	4	5	5	5
100	1	1	4	4	5	2	3	2	2	2	2	3	3	2	2	4	4	3	4	4	4	4	4	4	4	5	5	3	5	4	4	4	4	4	4	4	4	4	4	4	4	4	4	4	4	5	5	5	5
101	1	2	3	3	3	2	1	2	3	2	3	2	2	1	3	1	1	1	1	1	1	1	1	1	1	5	5	5	5	5	5	5	5	5	5	5	5	5	5	5	5	5	5	5	5	5	5	5	5
102	1	2	5	4	4	4	4	4	4	4	3	4	4	4	4	1	2	1	1	1	1	1	2	2	1	3	2	4	1	2	2	2	2	2	2	1	4	2	2	2	2	2	2	3	5	4	3	4	3
103	1	1	1	1	1	2	2	2	2	2	2	2	2	2	1	4	4	4	3	3	3	3	2	3	3	4	3	4	5	5	5	4	5	4	5	5	5	5	4	5	4	5	5	5	5	4	5	4	5
104	1	2	3	4	4	1	1	1	1	1	1	1	1	1	1	4	4	4	4	4	4	4	4	4	4	5	4	3	5	5	5	5	5	4	5	5	5	5	4	5	5	5	4	5	5	5	5	5	5
105	1	1	4	4	3	1	1	1	1	1	1	1	1	1	1	3	3	3	3	3	3	3	3	3	3	5	5	3	5	5	5	5	5	5	4	5	5	5	5	5	5	5	5	5	4	5	5	4	5
106	1	1	4	3	4	1	1	1	1	1	1	1	1	1	1	4	4	4	4	4	4	4	4	4	4	5	5	5	5	5	5	5	5	4	5	5	5	5	5	5	4	5	5	5	5	5	4	5	5
107	1	2	4	4	4	2	1	2	2	1	1	5	1	3	1	4	4	1	3	2	4	4	4	3	4	1	5	3	3	1	1	4	1	3	5	5	5	1	2	2	2	5	1	5	1	5	1	1	1
108	1	1	4	4	4	1	1	1	1	1	1	1	2	1	1	4	2	3	3	3	3	3	3	3	3	3	5	5	5	5	5	5	4	5	5	5	5	5	5	5	5	5	5	5	4	5	5	5	5
109	1	1	4	4	3	1	1	1	1	1	1	1	2	1	1	4	4	4	4	4	3	4	3	4	4	3	5	5	5	5	5	3	5	5	5	2	2	5	5	5	5	3	5	5	2	2	4	5	2
110	1	2	1	1	1	2	1	2	2	1	1	3	2	2	1	4	4	3	3	4	4	4	3	4	3	5	5	5	5	5	5	5	5	3	5	4	5	5	5	5	5	5	5	5	5	5	5	5	5
111	1	1	4	3	3	2	2	2	1	1	3	2	3	2	1	2	2	3	4	4	4	2	4	3	3	5	5	5	4	5	5	5	5	4	5	5	5	5	5	4	5	5	4	5	5	5	4	4	5
112	1	2	5	5	5	2	2	4	2	2	2	1	4	2	2	3	2	1	2	2	3	3	2	2	2	5	5	2	4	5	5	5	5	5	3	3	5	5	5	5	4	2	3	5	5	5	3	5	5
113	1	2	4	4	5	3	3	2	2	1	2	1	3	2	2	3	2	2	2	2	2	2	2	2	2	4	3	4	4	3	3	3	5	5	5	4	4	3	4	4	4	4	5	4	5	5	4	4	5
114	1	1	3	4	3	2	1	2	2	2	2	2	3	2	3	2	2	1	1	2	3	3	2	3	2	4	4	4	4	4	3	4	5	4	4	4	4	4	5	4	4	4	4	4	4	4	4	4	4
115	1	2	4	4	4	3	4	3	2	1	2	5	4	2	1	2	3	2	1	1	2	2	2	3	3	2	4	3	5	4	4	4	4	2	2	4	5	2	2	3	3	2	5	3	5	5	2	5	5
116	1	1	3	3	3	2	3	2	2	1	1	1	4	2	1	3	4	1	2	2	3	4	3	3	2	5	3	4	5	4	4	5	5	5	1	2	5	5	4	5	5	5	5	5	5	5	5	5	5
117	1	1	2	2	4	3	4	4	3	4	3	4	4	2	3	2	3	2	1	1	2	2	1	2	1	4	2	4	1	4	3	3	5	3	4	5	5	5	4	3	5	2	1	5	1	4	4	3	4
118	1	2	3	1	1	3	4	3	4	5	4	2	4	3	3	2	2	1	1	1	3	2	1	2	2	3	2	5	4	2	2	5	2	2	1	3	3	4	1	1	2	1	3	3	5	2	2	5	5
119	1	2	3	3	3	4	4	3	4	3	2	2	4	3	3	3	3	2	2	2	3	2	2	3	2	5	4	3	4	3	3	4	4	3	4	4	4	4	4	4	3	3	4	4	4	4	3	3	4
120	1	1	5	4	5	3	2	1	1	1	3	1	4	2	1	3	3	2	4	3	3	3	3	2	2	3	4	2	3	4	3	2	3	3	5	5	5	5	4	5	4	2	3	3	5	4	4	4	4
121	1	1	3	4	3	4	3	1	2	2	2	1	5	3	2	3	2	1	1	1	1	1	1	1	2	3	4	5	5	4	5	4	5	5	5	5	3	4	3	5	5	5	4	4	5	5	2	1	5
122	1	2	4	3	3	4	2	1	2	1	1	3	3	3	1	3	3	2	3	2	3	3	2	2	2	5	4	5	5	4	4	3	5	5	4	4	4	5	4	5	4	4	5	5	5	5	5	4	4
123	1	1	3	3	3	2	2	2	2	2	2	2	4	2	2	4	4	3	4	3	4	4	4	4	4	1	3	5	1	1	2	2	1	1	4	5	5	2	1	1	1	1	1	1	1	1	1	1	1
124	1	1	4	3	5	1	1	1	1	1	1	1	1	1	4	4	2	4	4	4	4	4	4	4	4	5	5	5	5	5	5	5	5	5	5	5	5	5	5	5	5	4	4	4	5	4	5	5	5
125	1	2	5	4	4	3	1	1	1	2	3	2	4	1	1	3	3	3	3	2	3	3	2	2	1	5	4	4	5	4	4	5	5	3	3	4	4	5	5	5	5	4	4	4	5	3	4	5	4
126	1	2	3	3	3	3	1	1	1	2	3	2	4	1	1	3	3	2	2	3	3	3	2	3	2	5	4	4	5	5	4	5	5	4	4	4	5	4	5	5	5	4	4	5	5	3	4	5	4
127	1	2	4	4	3	3	2	2	2	1	2	3	3	1	2	3	3	2	3	3	3	3	2	3	3	5	3	4	5	5	4	3	5	4	3	4	3	3	4	3	4	4	4	4	5	5	4	5	5
128	1	2	3	3	3	3	2	2	2	1	2	2	2	1	2	2	2	2	2	2	3	3	2	3	2	4	3	3	4	4	4	4	4	4	3	4	4	3	4	4	4	2	4	4	4	5	4	5	4
129	1	1	3	3	3	4	2	1	1	1	5	1	2	3	1	4	3	2	2	3	4	3	2	2	2	5	1	5	1	5	1	1	5	3	5	3	4	5	4	4	4	1	1	1	5	1	3	5	1
130	2	1	5	5	5	1	1	1	1	1	1	2	2	1	1	3	3	2	3	2	2	2	2	3	2	5	5	2	5	5	4	3	5	4	3	4	5	5	4	4	4	5	5	5	5	5	5	5	5
131	1	1	2	2	2	2	2	1	2	2	1	2	2	1	2	3	2	3	3	4	4	4	3	3	3	4	4	3	5	5	5	5	5	4	4	5	4	5	5	5	5	4	5	5	5	5	4	4	5
132	1	2	4	4	4	3	2	1	3	1	2	2	4	2	2	3	2	2	3	2	4	3	2	2	2	4	3	4	4	4	3	2	5	3	2	4	4	2	4	5	3	4	4	2	5	4	2	4	5
133	1	1	3	2	2	2	2	2	1	1	2	2	1	2	1	3	3	3	3	3	3	3	3	4	3	5	3	5	5	5	5	4	5	5	4	4	5	5	5	4	4	5	5	5	5	5	5	5	5
134	1	1	4	4	4	5	4	5	5	5	1	5	1	3	5	4	4	4	4	4	4	4	4	4	4	1	1	2	5	3	3	3	5	4	4	5	5	1	3	5	5	3	4	3	4	5	5	5	5
135	1	1	2	2	2	3	3	3	3	2	3	3	2	3	2	2	2	2	2	2	2	2	2	2	2	5	4	5	2	3	3	3	4	4	4	4	4	4	4	3	3	3	4	3	4	4	4	5	3
136	1	2	3	2	2	2	2	3	1	1	1	3	4	1	1	4	3	3	3	3	4	4	2	4	3	3	3	5	3	5	5	1	5	5	5	5	5	5	5	5	5	2	5	4	4	5	4	3	5
137	1	2	4	3	3	3	3	2	1	1	2	3	2	1	2	4	4	3	3	3	4	4	4	4	4	5	4	4	4	4	4	4	5	5	5	5	4	5	4	4	3	3	4	5	5	5	4	5	5
138	1	2	2	2	2	3	2	1	1	1	1	1	4	2	1	3	2	1	2	2	3	2	2	2	2	1	4	4	5	5	4	3	5	4	3	4	5	5	5	5	5	4	5	4	5	5	5	5	5
139	2	2	3	3	4	1	1	1	1	1	1	2	3	1	3	3	2	2	2	1	2	2	1	2	3	5	5	3	5	5	5	5	5	5	5	5	5	5	5	5	5	5	5	5	5	5	5	5	5
140	1	2	4	3	4	2	2	2	2	1	2	2	3	2	1	3	3	2	3	3	4	3	3	3	3	5	5	4	5	5	5	5	5	5	4	4	4	4	5	5	4	4	5	5	5	5	5	5	5
141	1	1	3	3	3	3	3	3	2	3	1	2	3	1	1	3	3	3	2	2	3	4	4	3	3	4	4	5	4	4	4	3	5	2	4	2	4	4	3	5	3	4	4	4	4	5	5	5	4
142	1	2	4	4	4	4	3	2	1	1	4	3	2	2	2	3	3	2	2	3	3	3	2	3	2	4	2	5	5	4	4	2	4	3	3	3	4	2	4	4	2	2	3	4	4	3	4	5	5
143	1	2	3	4	4	3	2	2	2	1	1	2	2	2	2	3	2	2	2	2	3	3	3	2	2	4	3	5	3	4	4	3	4	2	4	4	4	4	4	5	4	2	4	3	5	5	4	5	3
144	1	2	3	3	3	3	2	1	2	1	3	1	3	1	2	3	4	2	3	3	4	3	3	3	3	4	4	3	4	4	4	5	5	4	2	3	4	5	5	4	4	3	4	4	5	5	4	5	4
145	1	2	3	3	3	4	2	1	2	1	1	3	3	3	1	3	3	2	3	2	3	3	2	2	2	5	4	5	5	4	4	3	5	5	4	4	4	5	4	5	4	4	5	5	5	5	5	4	5
146	1	2	3	5	5	2	1	1	1	1	1	1	1	1	2	4	4	3	3	4	4	4	4	4	3	5	4	4	5	5	5	5	5	5	4	5	5	5	5	5	5	5	5	5	5	5	5	5	5
147	1	2	3	5	3	3	2	1	2	1	1	1	4	1	2	2	2	2	2	2	2	2	2	2	2	5	3	2	5	4	2	3	5	5	4	3	5	4	4	4	3	4	4	3	5	5	5	5	5
148	1	2	4	4	4	3	2	2	1	1	2	1	2	1	1	3	2	2	3	2	3	3	2	2	2	5	4	5	5	5	5	4	5	5	5	4	5	5	5	5	5	4	5	5	5	5	4	5	5
149	1	1	4	4	3	2	1	1	1	1	1	2	3	1	1	3	2	2	2	2	2	3	2	3	2	5	4	5	5	4	5	4	5	5	5	5	4	4	4	5	5	4	5	5	5	5	5	5	5
150	1	1	3	3	3	3	3	3	2	1	1	3	3	2	1	4	3	3	3	3	3	4	3	3	3	5	4	5	4	5	4	5	5	5	4	5	5	5	5	5	5	5	5	4	5	5	5	4	5
151	1	2	4	4	4	4	2	2	2	2	2	2	2	2	2	3	2	1	2	2	2	2	2	2	2	5	2	3	4	4	4	3	5	5	4	5	3	3	4	5	5	3	4	4	5	5	3	5	3
152	2	2	5	4	4	3	3	3	2	2	2	2	3	3	2	3	3	2	2	3	2	2	2	2	2	3	4	4	5	3	5	4	5	5	3	3	3	4	4	5	5	3	5	3	4	4	5	4	5
153	2	1	4	4	4	2	1	2	1	1	1	2	2	1	1	3	3	2	3	3	3	2	3	3	3	5	5	5	5	5	5	5	4	5	5	4	5	5	5	5	4	5	5	5	5	5	4	5	5
154	2	1	4	3	4	3	2	1	1	1	2	1	3	2	2	2	2	2	2	2	2	2	1	1	1	5	3	2	4	4	4	4	5	5	4	4	5	5	5	5	5	4	5	5	5	5	4	5	3
155	2	1	3	4	4	2	2	1	1	1	1	1	2	1	2	3	3	3	3	2	2	3	2	2	3	3	5	5	5	5	5	4	5	5	5	3	5	5	5	5	5	5	5	5	5	5	5	5	5
156	2	1	4	4	4	1	1	1	1	1	1	1	1	1	1	3	2	2	2	2	2	2	2	3	2	5	5	4	5	5	4	5	5	5	4	5	5	5	4	5	5	5	5	5	4	5	5	5	5
157	2	2	3	2	3	3	2	1	1	1	2	2	3	1	1	2	2	2	2	1	4	2	3	4	2	4	4	5	5	4	4	3	5	4	4	4	4	4	5	5	5	3	5	4	5	5	5	5	5
158	2	2	4	4	4	4	2	1	3	1	2	1	4	3	3	1	1	1	1	1	1	1	1	1	1	5	2	3	5	2	2	2	3	5	4	5	4	5	4	4	4	4	4	5	5	5	2	5	5
159	2	1	3	3	3	4	4	4	4	1	2	2	3	2	2	2	1	1	2	2	1	2	1	4	2	4	4	3	5	5	5	4	5	2	5	5	4	5	4	5	5	3	5	5	5	5	5	5	5
160	2	2	4	4	4	2	2	2	2	2	2	2	2	2	2	4	4	4	4	4	4	4	4	4	4	5	5	5	5	5	5	5	5	5	5	4	4	5	5	4	5	5	5	5	5	4	5	5	5
161	2	1	4	3	4	3	2	1	1	1	1	2	2	1	1	2	2	4	2	2	3	2	2	3	3	4	4	5	5	5	5	4	5	5	5	5	4	5	5	5	5	5	5	5	5	5	5	4	4
162	2	2	4	4	4	1	1	1	1	1	4	1	2	1	1	4	4	2	4	4	4	4	2	4	3	5	2	4	5	5	5	1	5	5	5	4	5	5	3	5	4	5	5	5	5	5	1	5	5
163	2	1	3	3	3	1	1	1	1	1	1	1	1	1	2	3	3	2	4	3	4	4	3	4	4	5	5	5	5	5	5	5	4	5	5	5	5	5	5	5	5	5	5	5	5	5	5	5	5
164	2	2	5	5	5	3	1	1	2	1	2	2	4	3	2	2	2	1	2	2	2	2	1	2	2	4	3	4	4	5	3	3	4	5	4	4	4	5	4	4	5	5	5	5	5	5	5	5	5
165	2	1	2	2	2	2	2	1	1	1	1	3	2	1	1	3	3	3	3	3	3	3	2	3	3	4	4	3	5	4	4	4	4	4	4	4	4	4	4	4	4	3	4	3	4	4	4	4	3
166	2	1	4	4	4	2	2	5	4	1	1	4	4	2	2	3	3	2	3	3	3	3	3	3	3	5	5	2	4	5	4	3	5	3	4	4	5	4	5	4	4	2	5	5	5	5	4	5	3
167	2	2	3	4	3	5	5	1	3	1	1	3	5	5	4	3	2	2	2	3	3	2	2	3	2	3	1	4	1	2	1	1	3	1	4	3	5	5	3	1	3	1	2	5	3	5	1	4	1
168	2	2	2	3	3	2	1	1	1	1	1	3	4	1	2	3	2	1	2	1	3	2	2	2	2	5	4	3	5	5	4	3	4	5	3	4	5	5	3	5	5	4	4	5	5	5	4	5	5
169	2	2	2	2	2	2	2	2	2	2	2	2	2	2	2	3	3	3	3	3	3	3	3	3	3	5	4	4	5	4	4	4	5	5	4	4	4	5	5	5	5	4	5	5	5	5	4	5	5
170	2	1	3	3	3	2	1	1	1	1	1	1	3	1	1	4	3	3	3	3	3	3	3	3	3	5	5	4	5	5	5	5	5	5	4	5	5	5	5	5	5	5	5	5	5	5	5	5	5
171	1	1	3	3	2	2	2	1	1	1	2	2	2	2	2	2	2	2	2	2	3	2	2	2	2	5	4	5	5	5	5	5	5	5	5	5	5	5	5	5	5	5	5	5	5	5	5	5	5
172	1	2	4	4	4	3	1	2	1	1	2	1	4	2	2	3	3	4	2	3	3	3	2	3	2	5	4	3	5	4	3	4	5	4	5	5	4	5	5	5	5	4	5	5	5	5	4	5	5
173	1	2	2	2	2	4	4	3	4	1	4	2	4	4	4	2	3	2	2	2	2	2	2	3	2	5	1	4	4	3	2	3	3	4	4	3	3	3	2	2	3	2	4	3	5	5	2	4	3
174	1	1	3	2	3	1	1	1	1	1	1	1	1	4	3	2	1	1	1	2	2	1	1	2	1	5	5	5	5	5	5	5	5	3	5	3	5	5	2	5	1	5	5	5	5	5	3	5	5
175	1	1	2	2	2	3	3	1	3	2	3	3	4	3	3	2	2	2	2	2	3	2	2	3	3	5	5	3	5	2	3	3	2	3	3	3	4	3	5	3	3	3	3	3	5	3	3	3	3
176	2	2	3	3	3	3	2	3	3	1	1	1	3	2	2	3	3	2	3	2	4	3	2	2	2	4	4	5	5	5	4	4	5	5	4	5	4	3	4	4	4	3	5	5	5	5	5	5	5
177	1	2	3	3	3	3	1	3	1	1	1	1	3	1	1	3	3	2	3	2	3	3	3	3	3	4	2	5	4	5	4	2	5	2	4	2	4	5	4	5	3	3	3	5	5	5	3	5	5
178	1	2	4	4	4	4	2	1	1	1	4	2	3	1	1	3	3	3	3	3	4	3	3	3	3	3	2	3	5	5	4	3	5	2	3	3	4	2	3	5	4	5	5	4	5	5	4	5	5
179	1	2	3	3	3	2	1	2	1	1	1	1	2	1	2	3	3	2	3	2	3	3	3	2	3	4	5	4	5	5	5	4	5	5	4	5	5	5	5	5	5	5	5	5	5	5	5	5	5
180	1	1	3	3	3	2	2	2	2	1	3	4	4	3	1	2	2	3	2	2	3	3	2	3	3	5	4	4	5	5	3	5	5	5	2	5	4	5	5	5	5	4	5	5	5	5	5	5	4
181	1	1	4	3	4	3	3	1	1	1	1	3	3	3	2	2	2	2	2	2	3	2	2	3	3	5	5	1	4	4	5	5	5	5	5	5	5	4	4	3	4	5	5	5	4	5	5	5	5
182	1	2	3	4	4	3	2	1	2	1	2	2	3	2	2	3	2	2	2	2	2	2	2	2	2	5	5	3	5	4	5	5	5	5	5	5	4	5	5	4	4	4	5	5	5	5	5	5	5
183	1	1	3	3	3	1	1	1	1	1	1	3	1	1	1	4	3	3	4	3	3	4	2	4	3	5	5	4	5	5	5	5	5	4	5	4	5	4	5	5	4	5	5	4	5	5	4	5	5
184	1	2	5	5	4	1	1	1	1	1	1	2	4	1	1	4	3	3	2	2	4	3	3	2	4	5	5	5	5	5	5	5	5	4	5	4	5	5	5	4	5	5	5	5	5	5	5	4	5
185	1	1	4	4	5	4	4	1	1	1	2	1	1	1	1	2	3	1	1	1	3	2	1	3	1	5	3	5	5	5	5	3	5	1	3	3	3	5	5	5	3	1	2	5	5	5	1	5	5
186	1	1	3	3	4	4	4	4	2	2	4	3	4	2	3	2	2	2	2	2	1	2	2	3	2	5	2	4	3	2	2	3	5	3	2	3	3	4	4	3	2	2	3	3	4	4	3	3	3
187	1	1	3	3	3	5	3	3	2	1	2	5	4	4	2	2	1	2	2	2	2	2	2	2	2	5	2	5	2	3	5	3	2	2	4	2	2	5	1	2	5	1	1	5	5	2	2	5	2
188	1	1	4	5	4	5	5	5	5	5	5	5	5	5	5	1	2	1	1	1	1	1	1	1	1	3	1	1	1	1	1	1	1	1	1	1	1	1	1	1	1	1	1	1	1	1	1	1	1
189	1	2	5	4	4	1	3	1	1	2	1	3	2	1	1	3	2	2	3	3	3	3	2	2	3	5	4	4	5	4	4	5	4	4	5	3	4	5	5	4	4	4	5	4	5	5	5	3	4
190	1	1	2	2	2	2	2	1	1	2	2	2	3	2	2	4	2	1	2	3	3	3	3	2	3	5	4	3	5	4	4	3	5	1	2	4	2	5	4	4	4	4	5	3	3	4	4	5	5
191	1	2	4	4	4	2	2	1	1	2	2	2	3	2	2	4	3	3	3	4	2	3	3	4	4	4	3	4	4	5	4	4	5	3	4	4	4	3	5	4	4	4	4	3	5	5	4	5	5
192	1	1	3	3	3	2	2	1	2	1	2	3	2	2	1	3	3	3	3	2	4	4	4	4	4	5	3	3	4	4	3	5	3	4	4	4	5	5	5	5	3	4	4	5	5	4	5	4	5
193	1	2	5	4	5	4	3	2	4	2	3	3	4	4	4	2	2	1	1	2	1	2	1	2	2	5	3	5	2	2	2	2	4	2	2	3	3	3	4	4	4	2	2	3	5	5	2	4	2
194	1	2	2	3	3	2	3	2	3	3	2	4	3	4	4	4	1	1	1	2	2	2	4	4	2	5	2	5	5	4	4	3	2	1	5	3	1	1	2	3	2	1	1	3	3	4	2	4	5
195	1	2	3	3	3	2	3	3	3	1	2	1	3	1	3	2	3	2	3	4	3	2	2	3	3	5	3	4	5	4	4	3	4	4	3	4	5	2	3	4	3	4	5	5	5	5	4	5	4
196	1	1	4	4	4	3	2	2	1	1	4	3	2	3	2	3	2	1	2	2	2	2	2	2	2	5	4	3	4	3	4	3	3	4	3	4	5	5	3	2	2	2	4	3	4	3	4	3	2
197	1	1	2	2	2	2	1	2	2	1	2	4	3	2	2	3	2	2	3	1	4	3	1	2	1	5	4	3	5	4	4	2	5	5	2	4	3	4	5	4	4	3	5	5	3	5	4	5	4
198	1	1	3	3	3	3	3	3	3	3	3	3	3	3	3	4	4	3	2	2	2	2	1	3	2	3	3	3	4	3	4	3	2	4	3	4	3	3	3	4	3	4	3	3	3	3	3	3	3
199	1	1	1	1	1	3	2	2	2	2	3	3	2	3	1	2	2	1	1	2	2	2	2	2	3	5	3	4	3	4	4	4	4	4	3	4	4	4	3	3	3	4	3	4	4	4	4	4	3
200	1	2	4	4	4	3	3	3	3	3	3	3	3	3	3	2	2	1	2	2	1	1	2	2	1	5	4	5	3	4	4	4	4	4	4	4	4	4	4	4	4	4	4	4	4	4	3	4	4
201	1	1	3	3	3	2	4	1	2	3	1	3	5	3	5	1	2	3	2	1	2	2	4	1	2	5	1	3	2	1	5	4	3	2	1	1	1	1	1	1	1	1	1	1	1	1	1	1	1
202	1	2	2	2	2	4	2	2	3	1	2	1	3	2	1	4	3	2	3	3	3	3	2	4	4	5	3	4	2	5	4	4	4	5	5	4	5	5	5	4	4	5	4	5	5	5	5	4	5
203	2	1	4	5	5	3	2	2	1	1	1	3	3	1	1	3	3	2	3	3	3	3	3	3	3	4	4	2	3	3	3	2	5	2	5	5	5	5	5	5	5	5	3	5	5	5	5	5	5
204	1	1	2	3	3	3	3	1	1	1	3	3	3	3	1	2	3	2	2	2	3	2	2	3	3	5	3	4	5	4	4	5	4	5	4	4	5	5	4	5	5	5	5	5	5	5	5	5	5
205	1	1	3	4	4	4	3	2	1	2	4	4	5	3	1	3	4	3	4	4	3	4	3	4	4	5	4	3	4	5	2	2	3	4	3	3	4	2	3	3	3	3	3	3	4	4	4	5	4
206	1	1	5	4	5	1	1	1	1	1	1	1	1	1	1	3	4	3	2	3	3	4	3	3	4	5	5	3	5	5	4	5	5	5	4	5	5	5	5	5	5	5	5	5	5	5	5	5	5
207	1	1	4	4	4	2	2	2	1	2	1	3	2	2	2	3	2	2	2	2	3	3	2	3	3	4	3	4	4	4	4	3	4	4	4	4	4	4	4	4	4	4	4	4	4	5	4	4	4
208	1	1	4	5	5	2	1	2	1	1	1	4	4	2	1	2	2	2	2	2	2	3	3	3	2	5	2	3	5	5	2	2	4	4	5	5	5	5	3	3	2	4	5	5	5	5	5	5	5
209	2	2	3	3	3	3	2	1	1	1	1	1	3	1	1	3	3	2	2	2	3	2	4	4	3	5	4	3	5	5	4	4	5	5	5	4	3	5	4	5	4	5	5	5	5	5	4	5	5
210	2	2	2	3	4	4	2	2	2	1	3	2	3	2	3	2	4	2	1	2	1	2	1	2	2	5	2	3	4	3	3	3	4	5	5	3	3	4	4	4	2	3	4	2	5	3	4	5	5
211	2	2	3	3	3	3	3	3	3	2	2	3	3	3	3	3	3	2	2	2	2	2	3	3	2	4	4	4	4	4	4	4	4	4	4	4	4	4	3	4	4	3	3	4	3	3	3	4	3
212	2	2	2	4	3	3	3	1	1	1	2	3	3	1	1	2	2	2	2	2	2	3	2	2	3	5	3	5	5	5	3	3	5	3	4	4	4	4	5	4	4	2	4	4	5	5	4	5	5
213	2	2	3	4	4	4	3	3	3	1	2	2	4	3	2	4	4	1	4	2	3	2	2	2	2	1	3	4	1	2	2	3	2	2	1	3	3	1	1	1	5	5	5	5	5	5	4	5	5
214	2	2	2	2	2	5	5	5	5	3	5	1	5	5	4	4	2	2	4	4	4	4	3	4	3	4	2	5	5	1	1	5	5	1	5	4	5	5	1	3	1	5	5	5	5	5	1	4	5
215	2	1	3	3	5	1	1	1	1	1	1	2	3	1	1	4	3	2	3	4	3	4	4	4	4	5	5	4	5	5	5	4	5	5	5	5	5	5	5	5	5	5	5	5	5	5	5	5	5
216	2	2	3	3	3	2	1	1	1	1	2	1	3	1	1	3	2	2	3	2	3	4	2	3	2	5	4	4	4	5	5	5	5	5	4	5	5	5	5	5	5	3	5	5	4	5	2	4	4
217	2	1	4	4	4	3	2	1	1	1	1	1	1	1	2	2	2	3	3	2	3	3	2	3	2	5	4	5	5	4	4	3	5	3	4	4	4	5	4	5	4	3	4	5	4	5	4	5	4
218	2	2	3	4	4	3	1	1	1	1	1	3	2	1	1	4	4	3	2	2	3	3	3	4	3	5	4	3	5	5	4	5	5	5	5	5	4	5	5	5	5	5	5	5	5	5	5	5	5
219	2	1	5	5	5	3	1	2	1	1	3	1	2	2	1	3	3	3	4	4	3	2	3	3	3	4	3	5	5	5	4	5	5	3	5	4	5	5	5	5	5	4	4	5	5	5	5	5	5
220	2	2	3	4	3	4	3	3	3	3	3	3	4	3	3	2	2	2	2	2	2	2	2	4	3	3	5	4	5	4	4	2	2	4	5	5	5	5	5	5	5	4	5	5	5	5	5	5	5
221	2	1	4	5	4	1	1	1	1	1	1	1	1	1	1	4	3	3	4	3	3	4	4	4	3	5	3	4	3	5	3	5	5	3	4	5	4	5	5	5	5	3	5	5	5	5	5	4	5
222	2	2	4	4	4	5	3	1	1	3	3	3	3	3	3	3	4	1	4	3	4	3	2	3	2	3	2	3	3	2	2	5	1	1	2	1	3	4	1	4	5	1	5	4	4	5	1	5	4
223	2	1	3	3	3	3	3	1	1	1	2	2	3	2	1	3	2	3	2	3	4	4	2	3	3	5	5	3	5	5	5	5	5	5	3	5	5	5	5	5	5	3	5	5	5	5	5	5	5
224	2	1	5	4	4	2	1	2	1	1	1	1	2	1	1	3	3	1	2	1	3	2	2	3	3	5	4	5	5	5	5	4	5	5	4	5	5	5	5	5	4	5	5	5	5	5	5	5	5
225	2	2	3	3	4	3	2	1	1	1	1	1	2	1	1	4	3	3	3	3	4	4	3	3	3	5	4	5	5	5	5	4	5	5	5	4	4	5	5	5	5	4	5	5	5	5	5	5	5
226	2	2	4	4	4	4	2	3	1	2	4	3	3	1	2	2	2	2	2	2	2	3	2	2	2	4	2	4	4	5	3	4	4	2	5	2	5	5	4	5	5	2	3	4	4	5	4	5	4
227	2	2	2	2	2	4	4	1	5	1	4	4	5	4	4	3	3	1	2	2	4	2	3	2	2	4	2	3	5	4	1	1	5	1	5	3	3	4	1	1	1	4	2	5	5	5	5	5	4
228	2	2	4	4	4	2	2	1	2	1	2	2	5	2	2	3	3	3	2	2	3	3	2	3	4	5	4	4	5	4	4	3	5	4	4	4	4	4	4	5	4	5	5	5	5	4	5	5	5
229	2	1	5	5	4	2	1	2	1	1	2	2	3	1	2	4	3	3	3	3	3	4	3	3	3	1	1	5	5	5	5	5	5	5	5	2	5	5	5	5	5	5	5	5	5	5	5	5	5
230	2	1	4	4	4	1	1	2	1	1	1	1	4	1	1	3	1	3	3	3	4	4	2	4	3	1	1	5	1	1	3	1	1	1	3	3	5	3	1	1	3	3	1	1	2	1	1	1	1
231	2	2	3	3	3	4	3	3	4	3	2	2	4	3	3	2	2	1	2	1	1	1	1	2	1	4	2	4	4	2	1	1	3	2	2	3	2	1	1	1	1	1	1	1	4	2	1	4	4
232	2	1	3	3	3	2	2	2	2	1	2	2	3	2	2	3	3	3	3	2	2	3	2	2	3	3	3	4	5	5	5	3	5	4	5	4	5	5	5	5	5	4	4	5	5	5	5	5	5
233	2	1	3	3	2	2	2	3	2	1	2	2	4	2	1	3	2	2	2	2	2	2	3	2	2	5	2	3	4	4	4	3	4	5	4	4	5	5	5	4	4	3	5	5	5	5	5	4	5
234	2	1	4	3	3	2	2	2	2	2	2	2	2	2	2	4	4	4	4	4	4	4	4	4	4	5	4	5	5	5	5	5	5	4	5	5	5	5	4	5	5	5	5	5	3	5	5	5	5
235	2	2	2	2	2	1	1	1	1	1	1	2	2	1	1	4	4	4	4	4	4	4	4	4	4	5	5	5	5	5	5	5	5	5	4	4	5	5	5	5	5	4	5	5	5	5	5	5	5
236	1	2	4	5	5	2	2	3	1	2	2	1	3	2	2	3	2	2	3	3	4	4	4	4	4	5	4	3	3	3	4	3	4	4	4	3	5	4	5	5	3	4	4	5	5	5	4	5	4
237	1	1	2	2	2	3	3	3	3	3	3	4	3	3	3	2	2	2	2	2	2	1	3	2	2	5	5	4	1	4	3	4	4	3	4	3	4	4	4	5	4	3	4	5	5	5	4	3	4
238	1	1	2	2	3	4	2	4	3	1	4	1	3	1	1	4	4	3	4	4	4	4	3	4	4	5	5	3	3	2	5	2	5	1	2	5	5	5	5	5	5	5	5	2	5	5	3	5	5
239	1	2	3	3	3	5	3	2	2	2	2	1	3	1	3	3	3	2	3	3	3	3	3	3	2	5	3	3	5	5	5	4	5	4	4	3	4	5	4	4	5	4	4	3	5	5	4	4	5
240	1	2	3	3	3	2	1	1	1	2	4	4	2	2	1	3	3	2	2	2	3	3	3	3	3	5	3	4	4	4	4	4	5	4	4	3	3	2	5	5	5	4	4	3	4	4	4	2	4
241	1	1	3	4	4	2	1	1	2	1	1	2	2	2	1	3	3	3	2	2	2	3	3	3	3	4	4	3	5	4	4	4	4	4	3	4	4	5	4	4	5	4	4	4	4	5	4	5	5
242	1	2	3	3	3	5	5	5	1	1	1	5	1	5	1	4	4	4	4	4	4	4	4	4	3	5	5	5	5	5	5	5	5	4	4	4	5	5	4	5	5	4	5	5	5	5	5	4	5
243	1	2	5	5	5	3	2	1	2	2	3	1	3	3	2	4	3	2	2	2	3	4	3	2	3	5	4	1	5	5	5	3	5	4	2	3	4	5	5	5	5	5	5	5	5	5	5	5	5
244	1	2	3	3	4	3	2	1	1	1	2	3	4	2	1	3	2	1	3	3	3	3	2	2	2	4	3	3	5	5	3	3	5	4	3	4	4	3	5	5	5	4	5	4	5	5	4	5	5
245	1	1	3	3	4	4	1	2	4	1	1	1	4	4	4	3	2	2	2	3	2	2	3	3	2	5	4	3	5	5	3	3	5	5	4	4	5	5	4	4	3	5	5	5	5	5	4	4	3
246	1	2	3	3	3	2	2	2	2	2	2	3	3	2	2	2	3	2	2	2	2	3	3	3	3	4	4	4	5	5	5	5	5	5	5	3	4	5	5	5	5	5	5	5	5	5	5	5	4
247	1	2	4	4	4	3	3	2	3	2	2	2	3	2	3	2	3	1	2	2	2	3	2	2	2	4	4	4	5	4	4	5	5	5	5	4	5	4	4	4	4	4	5	5	5	5	4	5	5
248	1	2	3	3	4	2	2	1	1	1	4	2	5	3	2	4	1	3	3	2	4	3	2	3	3	3	2	3	5	5	2	2	5	5	5	1	2	4	3	5	4	4	4	2	4	4	3	5	5
249	1	1	3	4	3	2	1	1	1	1	1	1	1	1	1	3	2	2	3	2	3	2	2	3	3	5	5	4	5	5	5	5	5	5	5	5	4	5	5	5	5	4	5	1	5	5	5	5	5
250	1	1	3	4	4	3	3	3	3	3	2	2	2	2	2	3	2	2	2	2	2	3	2	3	2	4	3	5	4	4	4	4	4	2	5	4	4	5	4	4	4	4	4	5	4	4	3	5	3
251	1	1	4	3	2	3	2	2	2	2	2	2	3	2	3	2	2	2	2	2	3	2	2	3	3	5	4	3	5	5	5	4	5	5	2	3	4	5	5	5	4	3	5	5	5	5	4	3	4
252	1	1	3	3	3	1	1	1	1	1	1	1	1	1	2	1	2	3	3	3	3	2	2	2	3	3	4	4	4	3	4	5	5	5	3	5	5	4	4	5	4	5	5	5	5	5	5	5	5
253	1	2	5	4	4	2	1	1	3	2	2	2	3	2	3	4	3	3	2	2	4	3	2	3	3	3	4	5	2	2	4	3	2	4	3	4	3	2	2	2	2	4	4	4	2	2	2	2	2
254	1	2	3	3	3	1	5	1	1	1	1	1	1	1	1	4	4	2	3	3	3	3	3	3	4	4	4	5	4	5	4	5	5	5	5	4	5	5	5	4	5	5	4	5	5	5	4	5	5
255	1	2	4	5	4	4	3	2	2	2	2	3	4	2	2	2	2	2	2	1	3	3	2	2	1	3	3	4	3	3	3	2	4	3	4	4	4	4	4	4	4	2	3	4	5	5	5	5	4
256	1	2	3	3	3	3	3	1	2	2	4	3	4	2	2	2	3	2	3	3	2	2	1	2	2	5	4	5	2	2	4	4	1	4	4	1	1	3	3	1	1	1	1	2	1	1	3	1	3
257	2	2	3	3	5	2	1	1	1	1	1	3	1	1	1	3	3	3	3	3	3	3	3	3	4	4	5	4	5	5	5	4	5	4	4	3	5	3	5	5	5	5	5	5	5	5	5	5	5
258	2	1	4	4	5	1	1	1	1	1	2	2	4	1	1	4	4	4	4	4	4	4	4	4	4	5	5	5	5	5	5	5	5	5	5	5	5	5	1	1	1	1	1	1	1	5	5	5	5
259	2	1	5	5	5	3	3	3	3	3	3	3	3	3	3	2	2	1	1	1	3	1	2	1	2	4	4	4	4	4	4	1	2	2	4	4	2	2	3	4	2	2	4	2	2	4	4	4	2
260	2	2	3	3	3	4	4	5	4	1	2	3	4	2	3	2	2	1	2	1	2	3	1	3	2	3	2	4	5	2	2	2	4	3	3	3	5	2	1	5	4	2	3	1	4	5	5	4	4
261	2	2	2	3	3	3	2	1	1	1	3	2	3	1	1	3	3	1	1	2	3	2	1	3	1	5	4	5	5	5	4	3	4	4	3	4	4	3	3	4	4	4	5	3	5	5	3	5	5
262	2	1	4	4	4	2	2	2	1	1	1	2	3	2	1	4	4	2	3	3	4	3	3	3	3	5	4	4	5	4	5	5	5	5	4	4	5	5	5	5	5	5	5	5	5	5	4	5	5
263	2	1	5	4	4	3	4	1	2	2	1	2	4	2	1	3	2	2	3	3	2	3	3	4	3	5	4	4	5	4	4	3	4	4	4	4	5	5	5	4	4	4	4	5	4	5	3	5	5
264	2	1	4	3	3	4	3	3	2	1	2	4	5	3	2	3	3	2	3	2	3	3	3	2	2	3	2	4	2	4	4	4	2	1	1	3	2	1	1	2	4	4	2	1	1	1	2	3	2
265	2	1	3	4	3	2	2	1	1	1	3	2	2	2	1	2	2	2	2	2	3	2	2	1	2	5	3	4	4	4	4	3	4	4	5	5	5	4	3	4	4	4	4	5	5	5	4	5	5
266	2	2	4	4	4	3	2	1	1	4	2	1	3	1	1	3	3	3	2	2	3	2	3	3	2	5	3	4	4	5	5	4	4	5	5	5	5	4	3	5	4	5	5	4	5	5	2	5	5
267	2	2	4	5	4	3	1	2	1	1	2	4	1	1	1	3	3	3	3	3	4	4	3	4	3	5	5	4	5	5	5	4	5	5	5	4	5	5	5	5	5	4	5	4	5	5	3	5	5
268	2	2	5	3	5	2	1	1	1	1	1	1	2	1	1	3	2	2	2	2	3	3	2	3	3	4	4	4	5	5	5	5	5	4	5	4	5	5	5	5	5	5	5	5	5	5	5	5	5
269	2	2	4	4	3	3	4	1	2	2	2	2	4	4	3	2	3	1	2	1	2	3	2	1	2	5	3	4	5	5	5	3	5	5	4	5	3	5	5	3	3	3	5	4	5	5	3	5	5
270	2	1	2	2	2	4	4	4	4	4	4	2	4	4	3	2	2	1	1	2	2	2	2	1	1	3	2	4	3	3	3	2	4	2	4	4	4	2	3	3	3	2	3	3	5	2	3	5	4
271	2	1	4	3	4	3	4	2	2	2	2	1	5	2	2	3	4	3	3	3	3	4	4	4	4	5	4	3	5	4	3	3	5	3	4	3	4	4	5	4	4	4	5	5	4	5	1	5	4
272	2	1	5	5	4	3	1	1	1	1	1	2	2	2	2	3	2	2	2	2	2	2	2	2	2	5	4	5	4	3	3	3	4	3	4	4	4	5	4	4	4	4	4	5	5	5	4	4	5
273	2	2	3	3	2	4	4	2	1	3	4	2	3	3	3	2	2	1	1	1	2	1	1	1	1	5	2	5	4	2	3	2	4	3	4	3	5	4	4	3	4	3	3	2	5	3	2	5	4
274	2	1	5	3	5	1	1	1	1	1	2	1	1	1	1	3	3	2	4	2	3	3	3	3	2	5	5	4	5	5	5	5	5	3	3	2	5	5	5	5	5	5	5	5	5	5	5	5	5
275	2	1	3	3	4	2	2	2	2	2	3	2	2	2	2	3	3	2	3	2	3	3	2	3	3	5	5	5	5	5	5	5	5	5	5	5	5	5	5	5	5	5	5	5	5	5	5	5	5
276	2	2	5	5	4	3	2	1	1	1	1	1	4	1	1	3	3	3	2	2	3	3	3	3	3	5	4	5	5	4	4	3	4	3	4	4	4	4	4	4	5	2	4	5	5	5	3	5	3
277	2	1	4	4	5	2	2	1	2	2	2	2	2	2	2	2	1	2	1	1	2	1	2	1	1	4	1	5	5	5	4	3	4	4	4	4	5	5	5	4	4	5	5	5	4	5	4	3	4
278	2	2	2	3	3	4	4	4	4	3	3	2	3	3	2	2	1	1	2	1	3	2	2	3	1	4	2	4	3	2	3	1	3	3	2	3	3	2	3	3	3	2	3	2	4	3	3	4	4
279	2	1	3	3	3	2	2	1	2	1	2	2	2	2	1	3	3	3	3	3	2	2	3	3	3	5	4	3	5	5	4	4	5	5	4	5	4	5	4	4	4	4	4	5	5	5	5	5	4
280	2	2	5	5	4	4	4	1	1	2	4	1	2	4	1	3	3	2	3	3	3	3	2	2	3	2	1	4	4	3	4	1	4	2	5	3	2	1	3	2	4	4	5	2	5	3	1	5	3
281	2	1	4	4	4	1	1	1	1	1	2	2	1	3	1	4	4	2	2	3	3	2	3	4	3	5	4	3	4	5	3	2	5	5	3	5	5	5	5	5	5	5	5	4	5	5	4	5	5
282	2	1	4	3	4	3	3	1	1	1	2	3	2	2	2	2	2	2	2	2	2	2	2	2	2	3	4	3	4	4	3	4	4	4	5	4	4	5	5	3	4	3	4	4	3	4	4	5	5
283	2	1	2	2	3	2	1	3	3	1	1	1	4	3	3	2	2	1	2	2	3	2	2	3	2	5	4	4	4	4	4	4	5	5	5	4	4	4	3	5	4	2	4	2	5	4	2	4	4
284	2	1	3	3	3	2	2	2	1	1	1	4	4	2	1	3	2	1	2	1	3	2	2	2	1	4	4	5	5	5	4	3	5	5	3	5	5	5	4	4	4	2	4	5	4	5	4	5	3
285	2	2	3	3	3	4	2	3	2	1	2	1	1	3	1	2	3	2	2	2	2	1	2	3	1	5	3	4	4	4	5	1	4	3	4	3	4	5	4	4	5	1	2	2	5	5	3	5	4
286	1	1	4	3	4	3	1	4	3	2	4	3	5	1	4	4	3	2	1	3	4	2	1	3	4	5	5	5	5	5	5	5	5	5	4	3	5	4	3	5	3	4	3	4	5	3	4	3	5
287	1	1	4	4	4	2	1	1	1	1	1	2	2	1	1	3	3	3	3	3	4	3	3	3	3	5	4	4	4	5	5	3	5	3	4	4	4	5	5	5	4	4	5	5	5	5	4	5	5
288	1	1	4	3	4	4	3	2	2	1	2	2	3	2	2	3	3	2	2	2	2	3	3	2	3	4	4	5	4	4	5	4	4	4	4	4	5	5	4	4	5	4	4	5	5	4	4	5	5
289	1	1	3	3	3	2	1	1	1	1	1	2	1	1	2	3	3	2	3	4	2	2	3	3	3	5	5	5	5	5	5	4	5	5	3	5	5	4	4	4	4	5	5	5	5	5	5	5	5
290	1	1	4	5	5	2	1	1	1	1	1	1	3	1	2	4	3	3	3	2	4	3	3	3	3	5	5	5	5	5	4	5	5	5	5	5	5	5	5	5	5	5	5	5	5	5	5	5	5
291	1	2	4	4	3	3	2	2	2	2	3	3	2	2	2	4	3	2	2	3	4	3	4	4	3	5	4	5	5	4	5	5	5	5	5	5	5	4	5	5	5	5	5	5	5	5	5	5	5
292	1	2	3	3	3	2	1	2	2	1	1	2	2	1	1	3	3	2	3	2	3	2	3	3	3	5	4	4	5	5	5	4	5	4	5	5	5	5	5	5	5	4	5	5	5	5	5	4	5
293	1	1	3	4	4	4	3	3	3	3	1	1	3	2	1	3	3	2	2	2	2	2	2	2	3	5	5	4	5	4	4	2	4	3	4	4	3	5	3	4	3	3	3	4	4	4	4	4	4
294	1	2	4	3	5	3	2	1	4	1	3	1	5	2	3	3	1	1	2	1	3	3	3	2	2	4	3	4	5	3	3	3	5	4	3	4	4	5	4	3	4	3	5	5	5	5	5	5	5
295	1	1	3	3	3	2	1	1	1	1	2	1	2	1	1	3	3	2	3	2	3	3	3	3	3	5	4	2	4	4	4	5	5	3	5	5	5	4	5	5	4	5	5	5	5	4	5	5	5
296	1	1	4	3	4	3	2	2	2	1	2	2	2	2	2	3	3	2	2	2	3	3	3	3	2	5	4	3	5	4	4	4	4	4	4	4	4	5	5	4	4	4	4	4	4	5	4	5	4
297	1	2	3	3	3	4	2	1	1	1	2	1	2	2	1	3	2	2	3	2	3	3	2	3	3	3	2	3	4	4	4	4	5	5	5	5	5	4	4	5	5	5	5	5	5	5	4	5	5
298	1	1	4	3	3	2	2	1	1	1	2	3	3	2	1	3	3	3	3	3	3	3	3	3	4	4	4	5	5	5	4	4	5	4	3	4	3	5	5	5	5	4	5	5	5	5	5	5	5
299	1	2	5	4	4	4	4	3	1	1	4	1	5	3	2	4	4	3	3	3	4	4	4	4	4	3	3	2	5	4	5	2	5	3	5	2	2	2	5	5	5	3	5	2	4	5	3	5	5
300	1	1	4	4	4	2	1	1	1	1	1	2	2	1	1	3	2	2	2	2	3	3	2	2	2	5	4	3	5	5	5	4	5	5	4	5	5	5	5	5	5	5	5	5	5	5	4	5	5
301	1	1	3	4	4	4	3	2	2	2	5	1	3	2	2	2	2	2	2	2	2	2	2	2	2	4	4	4	5	5	4	3	5	4	4	5	5	5	5	5	5	4	5	2	4	3	4	5	5
302	1	1	1	2	2	2	1	2	1	1	3	1	4	2	2	3	2	2	3	2	4	3	2	2	2	5	4	5	5	5	5	4	5	5	4	5	5	5	4	5	5	3	5	4	5	5	5	5	4
303	1	1	4	5	4	3	2	1	1	1	1	2	3	3	2	2	2	1	1	1	3	1	2	3	1	5	3	2	5	5	4	4	5	3	2	4	5	3	5	5	5	1	5	2	5	5	5	5	5
304	1	1	3	3	2	3	1	1	1	1	2	2	1	2	2	4	3	3	2	3	4	3	2	3	2	4	4	5	5	4	4	3	5	5	5	5	5	5	5	5	4	3	3	3	5	4	3	5	4
305	1	1	3	3	3	2	1	1	1	1	1	1	1	1	1	2	2	3	3	2	3	1	4	2	1	5	5	5	5	5	5	5	5	5	5	3	5	5	4	4	3	5	5	4	5	5	5	4	5
306	1	2	4	4	5	3	2	2	1	2	3	3	5	4	3	2	2	1	3	2	2	3	3	3	2	4	3	5	4	5	3	2	5	4	4	4	2	3	4	4	4	1	4	5	4	5	3	5	1
307	1	2	2	1	2	2	2	2	2	2	1	2	2	1	1	3	2	2	3	3	3	3	2	3	3	5	4	3	5	5	4	4	5	5	4	4	5	5	5	5	5	4	5	5	5	5	5	5	5
308	1	2	5	3	5	4	3	2	4	4	3	1	3	4	5	2	2	1	1	1	2	2	3	2	2	4	2	4	4	2	2	3	5	3	5	4	2	1	3	2	2	3	4	4	5	4	3	5	4
309	1	2	2	2	2	3	2	2	1	1	2	4	4	2	2	2	2	3	3	2	3	2	2	2	2	3	3	4	4	4	2	4	5	4	4	4	2	4	4	3	4	2	4	3	5	4	4	4	4
310	1	2	3	3	3	3	1	4	3	1	4	3	3	1	3	3	2	2	3	2	3	2	2	2	3	5	4	4	5	4	5	3	5	5	3	5	5	5	5	5	3	5	3	5	5	5	5	5	4
311	1	2	3	4	4	2	2	3	3	1	2	3	3	2	2	3	1	2	2	2	3	2	2	2	3	5	4	4	2	4	5	4	5	5	4	4	4	4	5	3	4	4	5	5	5	5	5	5	5
312	1	1	2	3	3	3	3	1	2	1	3	3	3	3	2	2	1	1	1	1	2	2	2	2	1	4	3	5	5	4	4	2	3	4	4	5	5	3	1	3	4	3	4	4	4	4	4	5	5
313	1	2	1	2	1	3	1	2	3	4	2	3	4	1	3	3	2	2	2	2	3	2	2	4	3	5	3	3	4	3	2	3	4	2	2	3	2	1	5	3	2	1	4	2	5	1	4	3	2
314	1	1	2	3	2	1	1	1	1	1	1	1	1	1	1	3	3	4	3	3	4	4	4	3	4	5	5	2	5	5	5	5	5	4	3	4	4	5	5	5	4	4	5	5	5	5	5	3	4
315	1	1	4	4	4	4	2	1	2	2	2	4	3	3	3	2	3	2	3	1	1	3	2	2	2	3	4	3	4	3	2	2	1	1	3	3	3	5	4	4	4	2	4	4	4	4	5	4	2
316	1	1	3	2	3	2	3	2	2	1	3	1	3	1	3	3	2	3	2	2	4	2	3	3	2	3	4	4	3	4	4	4	5	4	5	4	3	3	5	4	4	2	4	4	5	5	4	5	5
317	1	1	5	4	3	1	2	2	1	1	1	2	3	2	2	3	3	2	3	2	3	3	2	3	2	5	5	5	5	5	5	4	5	5	5	5	5	4	5	5	5	4	5	5	5	5	5	4	5
318	1	1	3	4	4	2	1	1	1	1	1	1	1	1	1	3	2	2	1	1	3	3	2	2	3	4	5	3	5	5	5	4	5	5	5	5	5	5	5	5	5	4	5	5	4	5	5	5	5
319	2	2	3	3	3	2	1	2	1	1	2	1	2	2	2	3	2	2	3	2	3	3	3	3	3	4	4	3	4	4	3	4	5	5	4	4	5	5	5	5	4	4	4	4	4	5	5	4	4
320	2	2	5	3	4	3	2	1	2	2	2	4	4	2	2	2	2	2	3	2	3	2	2	2	3	5	5	3	5	5	5	3	5	4	5	5	4	5	5	5	5	5	5	4	5	5	3	5	3
321	2	1	3	3	5	1	1	1	1	1	1	1	1	1	1	3	3	2	2	2	2	3	3	4	3	5	5	5	5	5	5	4	5	5	5	5	4	5	5	5	5	5	5	5	5	5	5	5	5
322	2	1	4	4	4	3	2	1	1	2	2	1	4	1	2	3	2	2	2	2	2	2	2	3	3	4	2	4	4	4	3	3	4	5	4	4	5	5	5	4	4	4	5	3	5	5	5	5	2
323	2	1	3	3	3	1	1	1	1	1	1	1	1	1	1	4	4	4	3	3	4	4	3	3	3	5	5	2	5	5	5	5	5	5	3	5	5	5	5	5	5	5	5	5	5	5	5	5	5
324	2	2	5	4	5	2	2	2	1	1	1	3	1	1	1	3	3	2	3	2	3	3	2	2	2	5	5	2	1	5	5	3	5	5	3	4	5	5	5	5	4	5	5	5	5	5	5	3	5
325	2	2	4	4	3	4	3	4	4	3	1	2	2	2	3	4	3	1	3	3	4	3	2	3	2	1	2	5	4	2	4	5	5	5	5	1	3	2	2	3	1	2	5	3	5	4	5	5	5
326	2	1	1	1	2	2	1	2	2	2	1	1	1	2	2	3	2	2	2	2	2	2	2	3	1	3	4	3	4	4	4	3	4	4	3	4	5	2	4	4	4	4	4	5	4	4	4	4	4
327	2	1	3	3	3	2	1	1	1	1	2	1	5	1	1	3	3	2	2	2	3	3	3	3	2	5	4	5	5	5	5	4	5	4	5	5	5	5	3	5	4	5	5	5	5	5	5	5	5
328	2	1	3	4	3	4	4	1	1	1	4	3	4	1	2	4	3	2	2	2	2	2	2	2	2	4	2	4	4	4	4	2	5	3	3	4	3	3	3	4	4	3	4	3	5	3	4	4	4
329	2	2	2	2	2	3	2	2	1	1	3	4	4	1	2	4	3	2	2	2	2	2	2	3	2	5	3	3	4	4	4	3	5	5	4	3	3	4	5	5	5	5	5	4	5	5	4	5	4
330	2	2	3	3	3	3	2	3	4	2	2	2	4	2	4	3	2	2	2	2	3	3	2	2	3	5	4	4	4	4	4	4	5	3	4	4	3	4	4	3	4	3	4	4	5	4	4	5	3
331	2	2	4	3	3	3	2	2	1	1	2	1	2	2	1	3	3	3	2	2	2	2	3	4	3	4	4	5	4	4	5	5	5	4	4	3	4	5	4	5	3	2	4	4	5	5	4	2	4
332	2	1	3	3	3	5	4	4	5	1	4	3	3	4	5	2	3	2	2	1	3	4	2	1	2	5	1	5	1	1	1	1	5	5	4	5	3	1	3	3	4	2	3	5	5	5	5	5	5
333	2	1	1	1	3	2	2	2	1	2	3	1	2	1	1	3	4	2	3	3	3	4	3	3	3	5	4	4	5	5	5	4	5	4	5	4	5	5	5	4	5	5	5	5	5	5	5	5	5
334	2	1	3	4	4	3	3	3	3	3	2	2	3	3	3	3	3	2	3	2	3	3	3	3	2	5	3	3	3	3	3	3	5	4	4	4	4	4	4	4	4	4	4	5	4	4	4	5	5
335	2	2	3	3	3	4	1	2	2	1	2	2	3	2	2	3	1	2	2	2	2	2	3	2	3	5	3	4	4	4	5	4	5	5	4	4	4	5	5	5	4	3	4	4	5	5	5	5	4
336	2	2	4	4	3	1	2	1	2	1	1	2	3	1	2	3	3	2	2	1	3	2	2	3	2	4	4	3	5	5	5	5	5	5	2	4	1	5	5	5	5	3	5	5	5	5	4	5	5
337	2	2	2	2	1	3	2	3	1	1	2	2	3	2	1	3	3	2	2	3	4	3	2	2	1	5	3	3	4	3	4	2	4	3	2	4	5	3	4	5	4	2	4	2	5	4	3	5	4
338	2	2	3	1	2	2	2	1	1	2	3	3	3	1	2	2	4	2	1	2	2	1	1	2	1	2	1	4	4	5	3	4	5	5	4	5	3	2	4	5	5	4	4	3	5	5	4	5	4
339	2	1	3	3	3	3	2	2	1	1	2	3	3	1	1	3	3	2	3	2	3	4	3	3	3	4	4	3	5	4	4	4	5	4	3	4	3	4	5	5	5	4	4	3	4	5	5	4	5
340	2	2	5	5	5	1	2	2	2	1	2	2	2	1	2	2	2	2	2	2	3	3	2	4	3	4	5	5	4	5	5	4	5	5	5	5	5	5	5	5	5	4	4	5	5	5	5	5	5
341	2	1	5	5	4	1	1	1	1	1	1	1	1	1	1	4	2	2	2	2	3	3	4	2	2	5	5	3	5	5	5	5	5	5	5	4	5	5	5	5	5	5	5	5	5	5	4	5	5
342	2	2	3	4	3	4	3	4	2	4	3	4	3	3	3	2	2	2	2	2	2	3	2	2	3	4	3	3	4	3	3	4	3	2	3	4	3	5	3	2	2	2	4	4	5	5	4	5	4
343	2	1	2	2	3	1	1	1	1	1	1	1	1	1	1	2	2	2	3	4	1	4	2	3	2	5	4	4	3	4	4	5	5	2	4	5	5	5	5	5	5	5	4	5	5	5	5	5	5
344	2	2	5	3	5	3	3	3	2	1	2	1	3	3	1	3	2	3	2	2	3	3	2	3	2	4	3	5	4	3	5	5	2	4	5	5	4	5	3	3	4	5	5	5	5	5	5	5	5
345	1	1	3	3	4	4	1	1	3	1	1	2	3	1	3	2	2	1	1	1	1	2	3	1	1	5	4	5	5	5	5	5	5	5	4	4	5	5	3	5	5	4	4	5	5	5	5	4	5
346	1	2	1	2	2	2	1	1	1	1	2	1	2	1	1	3	2	1	2	1	3	2	3	3	2	5	4	3	5	5	4	4	5	5	4	4	5	5	4	5	5	4	5	5	5	5	5	5	5
347	1	2	3	3	3	4	4	1	2	2	1	1	5	4	4	2	2	1	1	1	3	2	1	3	1	5	2	3	4	2	2	3	5	5	5	3	5	2	2	2	2	1	2	3	5	4	2	5	5
348	1	2	1	2	3	1	2	2	2	1	1	1	1	1	3	2	2	1	1	1	1	2	1	2	1	4	4	5	5	5	5	5	5	4	4	4	3	5	3	5	3	4	4	5	5	5	5	5	5
349	1	2	2	2	2	3	1	2	3	1	2	1	3	2	2	3	3	2	2	2	4	3	3	3	2	5	4	5	5	4	4	5	5	5	4	4	5	5	5	4	4	4	4	4	5	5	3	5	5
350	1	1	4	3	2	3	2	2	3	2	1	2	5	2	3	3	3	2	2	2	3	3	2	3	1	4	4	4	4	5	4	3	5	4	5	4	5	5	5	5	3	3	4	5	5	5	4	5	5
351	1	2	2	2	2	2	1	1	1	1	1	1	1	2	1	2	2	2	2	2	3	2	3	3	3	3	5	4	3	5	5	4	5	5	5	4	4	5	5	5	5	5	5	5	5	5	5	5	5
352	1	2	3	3	3	2	1	1	1	1	2	2	1	1	1	3	2	2	3	1	3	3	2	3	2	4	3	3	4	5	5	5	5	5	4	5	3	4	5	5	4	4	5	5	5	5	4	5	5
353	1	1	2	2	2	2	2	3	2	1	2	4	3	3	2	3	3	2	3	1	4	4	3	3	3	5	3	3	4	5	3	4	5	3	3	2	4	3	5	4	4	5	5	4	5	4	4	5	5
354	1	2	4	4	3	2	3	3	2	1	4	2	4	2	3	4	2	1	1	2	4	1	2	1	1	4	3	4	3	3	2	1	3	2	3	4	2	4	1	3	3	2	3	3	5	5	2	4	4
355	1	1	4	4	4	1	1	5	5	5	5	5	1	5	5	4	4	4	4	4	4	4	4	4	4	5	5	4	4	3	5	5	5	5	5	5	5	5	5	5	5	5	5	5	5	5	5	4	5
356	1	2	2	2	1	2	1	1	1	1	1	1	1	1	1	3	3	3	3	2	4	4	3	3	3	5	5	3	5	5	5	4	5	4	5	4	5	5	5	5	5	5	5	5	5	5	5	5	5
357	1	2	5	4	5	3	1	1	1	1	2	2	3	1	1	4	2	2	4	3	4	4	4	4	4	4	4	3	5	5	5	4	5	5	4	4	5	3	5	5	5	5	5	5	5	5	5	4	5
358	1	2	4	3	4	3	3	3	2	1	1	2	1	1	1	2	2	2	2	3	2	3	3	3	3	5	3	3	5	5	5	5	5	4	5	3	4	5	4	5	4	5	5	5	4	5	4	5	4
359	1	1	5	5	4	2	1	2	1	1	2	1	2	1	2	3	2	2	2	2	1	2	1	2	2	5	4	4	5	4	3	5	2	3	3	4	5	4	5	5	3	5	5	5	5	4	5	5	4
360	1	2	4	4	4	1	1	1	1	1	1	1	1	1	1	3	2	3	2	2	3	3	3	2	3	5	4	3	5	5	5	5	5	5	5	5	4	5	5	5	5	5	5	5	5	5	5	5	5
361	1	2	4	3	5	2	1	2	1	1	2	1	2	1	2	3	2	1	3	1	3	2	2	3	2	5	3	4	5	4	3	2	4	4	3	3	4	4	3	5	4	2	5	4	3	5	4	3	4
362	1	1	3	3	3	1	1	1	1	1	1	1	3	1	1	4	4	2	3	4	4	4	4	2	3	5	5	5	5	5	5	5	4	5	4	5	5	5	4	5	5	5	5	5	5	5	5	4	5
363	1	1	5	5	5	4	3	2	2	2	3	4	3	3	2	3	2	2	3	1	2	3	3	3	3	2	2	4	4	2	2	3	1	5	2	4	4	2	2	2	2	2	2	2	2	2	2	2	2
364	1	1	2	3	2	3	3	3	3	3	4	2	3	3	2	3	3	2	2	3	3	3	3	4	3	5	4	5	5	5	5	3	5	4	4	4	4	5	5	5	4	4	4	4	5	5	4	5	4
365	1	1	3	3	3	4	1	1	2	1	1	1	3	1	2	4	4	2	3	3	4	4	3	4	3	5	3	4	5	5	4	5	5	1	4	3	3	3	4	2	5	5	4	4	5	5	4	5	5
366	1	2	3	3	4	3	2	2	2	2	4	2	4	2	2	3	3	3	3	3	2	3	3	2	3	5	1	3	3	3	2	2	3	2	3	3	2	1	2	2	2	2	3	3	3	3	3	3	2
367	1	1	3	4	3	3	3	2	2	2	3	3	3	2	2	3	3	2	3	2	3	2	2	3	3	4	3	3	4	4	3	3	3	3	4	3	5	4	3	3	3	5	4	3	4	5	4	3	4
368	1	2	5	4	5	2	2	2	2	2	5	2	3	2	2	2	1	2	1	1	1	2	1	1	1	5	2	5	3	4	3	3	5	5	5	3	5	1	3	3	2	1	1	1	5	4	5	5	3
369	1	1	1	1	1	4	2	5	1	1	5	1	2	2	2	3	1	2	2	1	4	1	2	1	1	3	5	4	2	5	5	3	5	5	2	4	5	2	5	5	3	5	5	4	5	5	5	4	5
370	1	2	2	2	2	4	3	1	2	3	5	4	5	1	3	3	3	1	2	1	3	3	2	2	1	4	2	4	4	4	5	2	4	3	4	2	2	3	2	3	2	2	3	2	4	3	1	4	3
371	1	1	5	5	5	1	1	1	1	1	2	1	1	1	1	2	3	3	3	2	1	2	2	3	3	5	5	3	4	4	5	2	5	5	5	5	4	5	4	5	3	3	3	5	5	5	5	5	5
372	1	2	3	2	1	3	3	2	2	2	2	3	3	3	2	2	2	1	4	2	2	2	2	1	1	1	3	3	4	3	2	3	4	5	4	4	2	3	3	4	3	3	4	4	5	5	4	3	4
373	1	1	3	3	2	2	1	3	2	5	1	1	3	4	2	3	2	1	4	2	3	4	3	2	2	5	3	1	5	5	5	5	5	5	5	4	5	3	5	5	5	5	5	5	5	5	5	3	5
374	2	1	3	4	4	1	1	1	1	1	1	1	1	1	1	2	1	1	2	2	2	2	1	3	2	1	5	4	5	5	5	4	5	5	3	3	5	5	5	5	5	5	5	5	5	5	2	4	5
375	2	1	2	4	2	3	2	3	3	1	2	3	2	2	3	1	2	1	1	1	1	2	1	1	2	5	2	5	5	5	3	5	4	2	5	5	2	5	1	4	4	1	5	5	5	5	4	3	2
376	2	1	2	2	2	2	1	1	1	1	1	1	2	1	1	3	3	3	3	3	3	3	3	3	3	5	4	4	5	5	5	4	5	5	4	5	4	5	5	5	5	4	5	5	5	5	5	5	5
377	2	2	3	3	4	3	2	1	2	2	2	2	3	2	2	3	3	2	3	2	2	3	3	2	3	5	3	4	3	4	4	3	4	4	4	4	3	5	4	3	5	4	4	5	5	5	4	5	4
378	2	2	4	4	5	3	2	1	2	2	2	2	3	2	2	3	3	2	3	2	2	3	3	2	2	5	3	4	3	4	4	3	4	4	4	4	3	5	4	3	5	4	4	5	5	5	4	5	4
379	2	2	4	4	4	2	3	2	3	1	4	2	3	2	2	3	1	2	2	2	1	1	1	2	1	4	3	5	5	5	5	4	5	5	4	4	4	3	5	5	3	5	4	3	5	5	5	5	5
380	2	1	3	3	3	5	2	2	5	5	5	5	1	3	1	2	3	2	2	2	2	2	1	2	1	3	2	1	1	1	2	3	4	4	5	5	5	1	5	4	5	5	5	5	5	4	4	5	5
381	2	2	2	2	2	2	2	2	1	1	1	2	2	2	1	3	1	3	3	1	3	4	3	2	3	4	2	4	4	5	4	2	5	4	2	4	4	4	5	5	5	2	5	4	5	5	5	5	5
382	2	1	3	2	3	1	2	1	1	1	2	2	3	1	1	3	3	2	2	1	2	1	1	1	1	4	3	5	5	5	3	2	5	2	5	3	5	5	2	5	5	2	4	5	5	4	2	5	4
383	2	1	3	3	3	3	3	2	2	4	2	2	3	2	2	3	3	2	2	2	2	3	3	3	3	1	3	3	4	5	3	1	1	1	3	4	3	2	1	3	4	2	2	4	5	5	1	4	3
384	2	1	4	4	4	2	1	1	4	1	1	2	3	1	3	3	4	2	2	2	4	3	1	2	1	4	5	5	5	5	4	2	5	5	5	4	5	4	5	5	2	2	5	5	5	5	4	5	5
385	2	2	3	3	4	3	2	3	2	1	2	3	2	2	1	3	3	4	4	2	3	3	3	4	2	4	3	3	5	4	4	3	5	4	4	4	5	4	5	5	4	5	5	4	5	5	5	5	5
386	2	1	4	3	4	4	3	1	4	2	4	1	5	1	1	4	1	1	2	1	4	4	2	3	1	5	1	2	5	5	4	5	2	5	5	5	1	5	4	4	5	2	5	5	5	5	5	5	5
387	2	1	5	5	4	3	1	1	1	1	2	2	3	3	1	3	3	3	3	3	3	2	2	4	1	5	5	5	5	5	5	3	4	5	5	3	4	5	5	4	5	5	5	5	5	5	4	5	5
388	2	2	2	2	2	1	1	1	1	1	1	1	1	1	1	3	1	1	2	2	2	2	2	1	3	5	5	4	5	5	5	5	5	5	4	5	5	5	5	5	4	5	5	4	5	5	5	4	5
389	2	2	3	3	4	1	1	1	1	1	1	1	1	1	1	3	2	1	2	2	3	2	2	2	2	5	5	4	5	5	5	5	5	4	5	4	5	5	5	5	5	5	5	5	5	5	5	5	5
390	2	2	3	3	3	1	1	1	1	1	1	2	3	1	1	2	3	3	4	2	4	4	3	4	3	5	3	4	5	4	4	4	4	5	4	5	4	5	5	5	5	5	5	5	5	5	5	5	5
391	2	1	4	4	5	1	1	4	2	2	3	5	5	3	3	3	1	2	2	2	4	2	2	3	2	3	3	3	3	3	3	3	3	3	3	3	3	3	3	3	3	3	3	3	3	3	3	4	3
392	2	1	4	4	4	2	1	2	1	1	2	2	2	2	1	2	2	1	2	2	2	2	2	2	1	3	3	3	4	4	3	2	5	5	3	4	4	5	4	5	3	2	4	4	4	5	3	3	4
393	2	2	4	3	4	2	2	1	1	1	1	1	1	1	1	2	2	2	2	2	2	2	3	2	3	5	4	3	4	5	5	5	5	5	5	4	5	5	5	5	5	5	5	5	5	5	5	4	5
394	2	2	4	4	4	2	2	1	3	1	2	2	3	1	3	4	2	1	2	2	3	3	3	2	2	4	3	1	5	4	4	4	5	4	2	3	3	4	5	5	4	4	5	4	5	3	4	3	5
395	2	1	2	3	3	1	1	1	1	1	1	2	3	1	1	2	2	3	3	3	3	2	2	4	3	5	5	5	2	4	4	4	4	4	4	5	5	5	4	4	4	4	4	3	4	5	5	5	5
396	2	1	3	4	4	2	1	2	3	3	4	3	4	2	3	4	3	2	2	3	4	3	2	3	3	5	1	2	5	5	1	5	3	4	3	4	5	5	4	5	5	5	5	5	5	5	5	5	5
397	2	1	4	4	4	2	3	2	2	3	2	1	3	3	3	4	4	4	4	4	4	4	4	4	4	5	3	3	3	3	5	2	5	5	4	3	3	3	3	3	3	3	3	3	5	5	5	5	5
398	2	1	3	4	3	2	1	2	1	1	1	2	1	2	2	3	2	2	2	2	2	2	1	2	2	5	5	3	5	3	3	5	5	4	5	3	5	2	5	4	3	5	5	3	5	5	4	5	5
399	2	1	3	3	4	1	2	3	1	1	1	2	1	1	1	3	1	1	3	3	2	3	4	3	4	5	4	5	5	5	5	4	5	2	5	4	4	5	5	5	4	5	4	5	5	5	5	5	5
400	2	1	5	3	5	1	2	3	1	1	1	2	1	1	1	3	1	2	3	3	3	3	4	3	4	5	4	5	5	5	5	4	5	2	5	4	4	5	5	5	4	5	4	5	5	5	5	5	5
401	2	2	4	5	5	3	2	2	1	1	2	2	3	2	1	2	1	1	1	1	4	3	1	3	1	5	3	5	4	4	5	2	5	5	2	3	5	3	3	5	4	2	3	1	5	2	3	5	5
402	2	2	1	2	2	3	3	3	3	3	3	4	3	3	3	2	2	2	2	3	2	2	3	2	2	3	2	5	1	1	1	1		1	3	1	1	1	1	1	1	1	1	1	4	4	4	1	1
403	1	2	4	4	4	4	2	2	3	5	3	3	2	3	2	3	3	2	2	4	3	4	2	4	2	3	1	4	1	2	3	3	3	3	5	3	1	1	2	3	2	5	5	3	5	5	5	1	1
404	1	2	2	2	2	2	2	2	2	2	1	2	3	2	3	4	2	2	2	1	4	3	2	1	2	1	5	4	4	1	3	4	3	5	3	1	4	5	5	5	5	4	5	5	5	5	5	5	5
405	1	1	4	2	3	1	1	1	1	1	1	2	3	1	2	3	2	3	4	2	2	4	2	2	4	5	5	4	5	5	5	2	5	3	5	4	5	1	5	4	4	4	5	5	5	5	5	5	4
406	1	2	3	3	5	4	5	2	4	3	3	1	5	5	4	2	2	2	2	3	2	3	2	3	2	2	3	4	4	4	2	4	5	5	4	4	5	3	4	3	5	4	5	3	5	4	3	4	5
407	1	2	3	3	3	1	1	1	4	1	1	3	1	1	1	3	4	3	2	2	4	3	2	3	4	5	4	4	5	5	5	3	5	2	4	5	5	2	5	5	2	5	5	2	5	5	5	5	5
408	1	2	5	4	4	2	1	1	1	1	1	1	2	2	2	3	3	3	3	3	3	4	3	2	3	5	4	3	5	5	5	3	5	5	3	4	4	5	5	5	5	4	4	5	5	5	5	5	5
409	1	2	4	4	4	5	2	5	5	5	4	1	5	3	5	2	2	1	1	1	3	3	3	3	2	4	1	3	2	1	1	1	4	1	5	3	1	1	5	3	1	1	2	3	5	5	5	5	3
410	1	1	3	1	1	2	1	1	1	1	3	2	1	1	1	3	2	1	1	2	3	2	1	3	2	5	4	4	4	5	5	3	5	5	5	4	4	5	5	5	5	3	2	3	5	5	5	5	5
411	1	2	3	3	3	4	1	2	2	1	2	2	2	1	1	4	3	2	2	3	4	3	2	3	2	5	4	5	5	5	5	5	5	5	3	3	3	5	5	5	4	3	3	4	5	5	3	4	3
412	1	2	5	4	4	1	1	1	1	1	1	2	2	1	2	3	3	2	4	3	2	3	3	3	3	4	3	2	5	5	4	4	4	4	3	3	3	5	3	3	3	3	3	4	5	5	3	3	3
413	1	2	3	3	3	3	2	2	3	2	2	1	3	1	1	2	3	1	2	2	2	2	2	2	2	4	4	4	4	4	4	4	5	4	5	5	5	5	4	4	5	3	5	5	5	5	5	5	5
414	1	1	4	3	4	5	5	1	1	1	5	1	1	1	1	2	1	1	1	1	1	1	1	1	1	5	1	5	2	1	1	1	1	1	1	1	1	1	1	1	1	1	1	1	1	1	1	1	1
415	1	2	1	3	3	1	1	1	1	1	1	3	1	1	1	4	4	4	4	2	4	2	2	4	3	5	5	1	5	5	3	5	5	5	5	1	1	5	5	5	5	5	1	5	5	5	5	1	1
416	1	2	4	5	5	1	1	1	1	1	1	1	1	1	1	3	2	2	4	2	3	3	4	4	3	5	3	2	5	5	5	4	5	5	4	5	4	4	5	5	5	5	5	5	5	5	5	5	5
417	1	2	5	5	4	2	2	2	1	1	1	2	2	1	1	4	3	3	2	2	4	4	2	2	3	4	5	4	4	5	5	5	5	4	5	5	5	5	5	5	5	3	5	5	3	5	3	5	4
418	1	2	3	3	4	1	1	1	1	1	2	2	1	2	1	4	4	3	2	2	3	3	3	3	3	4	4	5	5	5	5	4	5	5	4	4	4	5	5	5	5	5	5	5	5	5	5	5	5
419	1	2	3	4	3	2	2	1	1	1	1	4	4	1	3	4	3	2	3	3	3	4	2	3	3	3	1	5	4	4	3	3	5	2	5	4	4	1	5	5	5	1	5	4	5	4	3	3	2
420	1	2	4	3	3	2	2	1	2	1	1	2	2	2	2	3	3	3	2	2	3	3	1	3	2	4	3	5	5	4	3	5	5	3	4	4	5	4	5	5	5	1	4	5	5	5	3	5	4
421	1	2	3	4	4	2	2	3	1	1	2	1	3	1	1	3	3	2	4	4	2	3	3	3	2	5	3	2	3	4	5	2	5	3	4	4	5	5	5	5	4	3	4	5	4	5	4	5	5
422	1	1	4	4	4	4	2	1	2	4	3	3	3	2	1	3	3	2	2	2	2	3	3	3	2	3	2	3	4	4	3	2	3	2	3	3	3	4	2	4	3	3	4	4	4	3	3	2	4
423	1	2	3	3	3	3	1	1	1	1	3	3	2	1	1	3	2	2	2	2	3	3	2	2	4	4	3	5	4	4	5	4	5	3	3	4	5	4	5	5	5	3	3	3	4	5	5	5	5
424	1	2	4	3	4	4	3	3	4	2	2	4	4	3	3	2	2	1	1	1	2	2	2	2	3	4	2	2	2	2	3	3	4	4	4	3	1	3	3	3	3	2	4	4	4	4	4	4	2
425	1	2	3	3	3	3	3	3	3	3	4	2	3	4	4	2	2	2	2	2	2	2	2	2	2	5	3	4	4	3	4	4	4	4	4	4	4	3	4	4	4	3	3	3	4	5	3	5	4
426	1	2	3	4	4	2	2	1	2	1	2	2	2	1	2	3	3	3	3	2	3	3	3	3	3	4	4	3	4	4	4	4	5	3	4	4	5	5	5	4	5	4	4	5	4	3	4	5	4
427	1	1	4	4	4	5	1	4	2	1	4	1	4	1	1	3	3	2	1	2	3	2	2	4	3	5	3	4	5	2	2	1	4	4	4	4	4	5	3	4	4	2	5	3	2	3	4	5	4
428	1	1	4	5	4	3	4	3	2	1	4	2	2	2	2	3	3	2	2	2	3	2	3	3	2	4	3	3	4	5	4	4	5	5	3	4	4	5	5	5	4	3	4	4	5	4	5	5	4
429	1	2	3	3	2	2	1	2	1	2	2	2	3	1	2	3	2	2	2	2	4	3	2	3	2	4	4	4	5	4	3	4	5	4	4	4	5	3	4	5	4	3	5	5	5	5	4	5	5
430	1	2	4	4	4	5	4	5	5	3	5	1	3	2	2	2	2	1	1	1	1	1	1	1	1	2	1	4	1	2	1	1	5	2	1	5	1	4	1	3	1	1	5	1	5	1	1	4	1
431	1	1	2	3	2	3	3	2	2	2	1	1	1	2	2	3	3	2	3	3	3	3	2	2	2	5	4	4	5	4	5	4	5	5	5	4	4	4	5	4	5	3	5	4	5	5	5	5	5
432	1	1	3	3	3	3	3	2	2	3	4	3	3	3	2	4	3	3	4	2	3	3	3	3	2	4	4	4	5	5	5	5	5	4	5	4	5	3	3	5	3	4	4	4	4	3	5	4	5
433	1	2	4	5	5	3	2	1	1	1	2	3	2	2	1	3	2	2	2	2	3	3	2	3	3	3	3	4	4	5	4	5	5	5	4	4	3	3	3	4	4	3	5	5	5	3	5	5	4
434	1	2	3	3	4	5	4	1	5	1	2	5	5	5	4	3	4	2	1	2	1	3	2	2	1	3	4	5	4	3	3	1	2	2	3	4	4	1	2	2	3	1	3	4	5	5	3	5	1
435	1	2	2	3	2	2	1	1	1	1	1	1	2	1	2	3	3	2	3	3	3	2	2	3	2	5	5	5	5	5	5	4	5	4	4	3	5	5	5	5	5	5	5	5	5	5	5	5	5
436	1	2	2	3	3	2	1	1	1	1	2	1	2	1	2	3	3	2	2	2	3	3	3	3	3	5	4	3	5	5	5	4	5	5	4	4	4	4	5	5	5	5	5	5	5	5	5	5	5
437	1	2	3	5	4	2	1	1	1	1	2	3	2	2	1	4	4	4	3	4	4	3	3	3	4	5	5	4	5	5	5	5	5	5	5	5	5	5	5	5	5	4	5	5	5	5	5	5	5
438	1	2	4	4	3	2	1	1	2	1	2	2	2	1	1	3	3	2	2	2	3	3	3	3	2	5	4	5	4	5	5	4	5	5	5	4	3	5	5	5	5	4	5	4	5	5	4	3	5
439	1	1	3	3	3	3	2	1	1	1	2	2	3	2	3	4	3	2	3	3	4	3	2	3	2	5	4	4	5	5	4	3	5	3	5	5	5	5	4	4	5	3	5	5	5	5	5	5	5
440	1	2	3	3	1	2	3	1	1	1	2	1	2	2	1	2	2	1	1	1	3	1	1	2	2	4	3	5	3	4	4	3	4	2	3	4	4	3	2	3	3	2	4	4	4	4	4	4	3
441	1	2	3	2	2	1	1	1	1	2	3	3	5	4	5	3	2	2	3	3	3	4	2	3	3	5	5	3	5	5	5	4	5	5	4	5	5	5	3	5	5	4	5	5	5	5	5	5	5
442	1	1	4	3	4	2	2	1	1	1	2	2	3	1	2	3	2	2	3	2	3	3	3	4	2	5	4	3	5	4	4	3	5	5	4	5	5	5	5	4	5	4	5	5	4	5	3	5	5
443	1	2	4	4	4	2	2	2	3	1	2	3	3	1	3	2	1	2	2	1	2	2	1	1	2	5	4	3	5	5	3	3	5	5	4	5	4	4	5	5	5	1	4	5	5	5	3	5	5
444	1	2	4	3	2	5	3	1	1	2	3	3	5	4	4	4	3	2	2	3	4	2	2	3	3	5	3	3	4	4	2	1	4	3	3	3	3	5	5	3	5	1	3	5	3	5	1	5	4
445	1	1	4	4	4	5	4	1	1	4	5	2	3	1	1	3	3	3	2	2	3	2	2	3	2	4	2	3	1	1	3	3	2	2	3	4	5	2	4	3	3	4	2	1	4	4	4	5	4
446	1	1	2	2	3	2	1	1	1	1	1	1	2	3	1	3	2	2	2	2	2	2	2	2	2	5	5	3	5	5	3	4	5	4	4	3	5	5	5	4	4	5	5	5	5	5	5	5	5
447	1	1	4	4	4	3	3	1	2	2	3	3	3	3	1	3	3	1	3	2	1	3	3	3	2	4	2	2	4	5	3	4	5	5	4	3	4	5	5	4	4	4	4	5	4	4	4	4	4
448	1	2	3	4	4	2	2	1	1	1	2	3	2	2	2	3	2	3	3	3	3	2	2	2	2	4	4	5	4	5	5	4	5	4	4	5	4	4	5	4	5	3	5	4	5	5	5	4	4
449	1	1	3	3	5	1	1	1	1	1	1	1	1	1	1	3	2	2	4	2	3	3	4	3	2	5	5	2	5	5	5	5	5	5	5	5	5	5	5	5	5	5	5	5	5	5	5	4	5
450	1	2	3	4	3	2	1	2	3	1	1	4	5	1	2	3	1	2	3	1	3	3	2	3	3	5	4	3	5	5	3	3	4	3	5	4	3	1	4	5	4	4	5	5	5	5	5	4	5
451	1	2	4	3	4	1	1	1	1	1	1	1	1	1	1	4	3	1	2	1	3	2	2	3	2	5	4	3	5	5	5	5	5	5	5	4	5	5	5	5	4	5	5	5	5	5	5	5	5
452	1	2	3	3	4	2	1	1	1	1	1	4	2	1	1	2	3	2	2	2	3	2	2	3	2	5	4	4	4	4	4	3	5	5	5	5	13	3	5	5	3	5	5	5	5	4	5	4	5
453	1	2	3	3	3	2	2	2	3	3	3	3	2	3	2	3	3	3	3	3	3	3	3	3	3	5	2	2	3	4	5	1	5	3	4	4	4	4	4	4	4	4	4	4	5	4	3	5	5
454	1	2	3	4	4	4	2	2	3	3	4	1	1	3	2	3	2	3	2	2	2	2	2	2	2	3	3	4	4	4	4	3	4	4	2	3	3	5	5	4	3	3	5	4	5	5	4	4	4
455	1	2	3	3	3	3	4	3	3	3	4	2	3	1	2	3	3	2	2	2	3	2	2	2	2	5	4	4	4	4	4	3	5	4	4	4	4	4	4	4	4	4	4	4	5	5	3	5	4
456	1	2	3	2	3	3	2	4	2	3	2	3	1	2	1	1	2	2	3	2	3	3	2	2	3	4	4	3	4	4	4	5	5	5	5	4	4	5	5	5	5	5	5	5	5	5	5	5	5
457	1	1	3	3	2	1	1	1	1	1	1	1	3	1	1	4	3	3	3	2	4	2	3	3	2	5	5	5	5	5	5	5	5	5	2	5	5	5	5	5	5	5	5	5	5	5	5	5	5
458	1	2	2	2	2	2	2	2	2	1	1	1	2	2	2	2	2	2	3	2	2	3	2	2	2	5	4	4	5	5	4	4	4	3	5	4	3	5	5	4	4	4	5	5	5	5	4	4	5
459	1	1	4	4	5	1	1	2	3	2	1	2	1	1	1	4	4	3	4	3	4	4	3	4	4	5	3	4	5	5	5	4	4	5	5	4	5	5	5	5	5	5	5	4	5	5	5	5	5
460	2	1	3	4	5	1	3	1	1	1	3	3	3	1	1	3	1	1	2	2	3	3	3	3	3	5	2	3	3	3	1	3	1	1	5	1	1	1	3	3	3	3	3	1	1	1	5	5	5
461	1	2	4	3	3	3	2	1	2	1	2	1	2	1	2	2	2	1	1	1	3	2	2	2	2	4	3	4	4	3	4	3	5	4	5	5	4	4	3	5	5	4	5	5	5	5	5	5	4
462	1	1	3	4	4	2	1	1	1	2	2	3	2	2	1	4	4	4	4	4	4	4	4	4	4	5	5	5	3	5	5	5	5	2	5	5	5	5	5	5	5	5	5	5	5	5	5	5	5
463	1	2	5	4	5	2	2	3	1	2	2	1	3	3	3	3	2	2	3	3	3	3	2	3	3	5	4	5	4	5	4	4	5	5	5	5	4	5	5	4	5	5	5	5	5	5	5	5	4
464	1	1	4	2	5	4	3	2	2	2	3	2	2	3	3	3	3	3	2	3	3	3	4	3	1	2	4	4	3	2	3	5	2	4	4	4	4	4	4	4	4	4	4	4	5	4	4	5	4
465	1	2	4	4	4	3	2	1	3	2	1	3	3	2	2	3	1	2	3	2	2	3	2	2	2	4	4	3	5	5	3	4	5	5	4	5	5	5	5	4	5	5	5	5	5	5	5	5	5
466	1	2	4	3	4	2	2	1	1	1	1	1	3	3	3	3	2	2	2	2	3	2	2	2	1	3	4	4	5	4	3	5	4	5	5	4	5	3	5	5	4	5	4	5	5	4	5	5	3
467	1	1	3	4	4	2	2	2	3	4	3	2	3	2	3	3	2	1	2	2	2	3	3	4	2	4	2	4	4	4	3	2	4	2	2	4	4	4	3	3	4	2	5	5	3	4	3	4	2
468	1	1	3	3	4	2	2	1	2	2	1	1	3	4	3	3	3	3	2	3	2	2	3	2	1	4	5	5	4	5	3	5	5	5	5	3	5	4	5	3	2	4	4	5	5	5	4	4	5
469	1	1	4	5	4	2	2	1	1	1	2	1	3	1	1	3	3	3	3	3	3	3	3	3	3	3	5	5	5	5	5	5	5	5	5	5	5	5	5	5	4	5	5	5	5	5	5	5	5
470	2	1	5	4	4	2	2	1	2	1	2	1	2	1	1	2	1	1	3	2	3	2	2	4	1	4	3	2	5	5	4	3	5	4	4	4	5	5	5	4	5	4	5	4	5	5	5	5	5
471	2	1	2	2	2	4	2	1	1	1	1	1	1	3	2	2	2	1	2	2	2	2	2	2	2	5	5	5	5	5	5	5	5	5	5	5	5	5	5	5	5	5	5	5	5	5	5	5	5
472	2	2	3	3	4	4	2	3	2	2	2	3	4	2	2	3	4	2	4	3	3	2	3	2	1	5	1	4	4	3	3	3	3	5	5	4	3	4	5	4	3	5	5	5	5	5	5	4	5
473	2	2	4	4	4	4	4	4	4	4	4	3	4	2	4	3	3	2	2	1	4	3	3	3	2	5	4	4	5	4	4	4	5	4	4	5	4	5	4	4	3	5	4	4	4	5	4	5	4
474	2	2	3	4	3	2	2	1	1	1	1	1	1	1	1	4	4	4	4	4	4	4	4	4	3	5	4	5	5	5	5	5	5	5	5	5	5	5	5	5	5	5	5	5	5	5	5	5	5
475	2	2	1	1	2	4	2	1	2	2	2	1	4	1	1	2	3	2	3	3	3	3	2	4	2	5	4	3	3	4	5	3	5	4	5	4	3	2	4	5	5	3	4	5	2	4	5	4	2
476	2	1	3	3	4	3	3	1	1	5	5	1	2	3	3	3	2	1	2	2	3	2	1	2	2	4	1	3	2	3	2	2	3	3	4	2	3	3	1	3	3	3	2	3	4	2	3	2	1
477	2	1	4	2	4	1	2	3	2	1	2	3	4	2	3	2	2	1	3	1	3	3	2	1	2	5	4	2	5	5	4	5	5	5	4	4	5	5	5	5	5	5	5	5	5	5	5	5	5
478	2	1	4	4	4	2	1	2	2	1	1	1	1	1	1	2	3	3	2	2	3	2	2	2	2	5	4	3	5	4	5	4	5	5	5	4	3	5	4	5	4	3	5	5	5	5	4	3	5
479	2	2	3	5	5	2	1	1	1	1	2	2	2	1	1	3	2	2	3	4	2	2	3	2	3	5	4	3	5	5	5	4	5	5	4	5	5	3	5	5	5	5	5	5	5	5	5	5	5
480	2	1	2	3	2	3	3	1	2	2	3	2	3	2	2	2	2	1	1	1	2	2	1	2	1	5	1	5	2	3	3	1	3	1	4	1	1	1	1	1	1	1	1	5	5	1	4	1	1
481	2	1	5	3	5	2	2	2	2	2	1	2	2	2	2	3	2	2	3	3	4	3	2	3	3	5	4	3	5	5	5	4	5	4	4	5	5	5	5	5	4	5	5	3	5	5	4	4	5
482	2	2	3	3	3	5	4	4	5	2	3	2	5	5	5	3	2	3	2	3	3	3	4	4	3	1	1	4	2	1	4	1	2	3	3	3	2	1	2	2	2	1	2	2	3	2	2	4	2
483	2	2	4	4	4	3	3	2	2	2	2	3	4	3	3	2	2	2	2	3	2	2	2	2	2	4	3	4	4	3	3	3	4	4	2	2	2	2	3	3	3	2	3	3	4	4	3	4	3
484	2	1	1	1	1	4	4	1	1	4	4	1	1	1	2	2	2	1	2	1	2	2	1	3	2	4	3	5	2	4	5	4	5	5	5	5	4	5	5	5	5	4	5	3	5	5	5	5	3
485	2	2	4	3	4	4	2	1	1	1	3	4	3	2	3	4	3	3	2	2	3	3	3	4	3	5	3	4	5	4	4	4	5	4	5	4	3	4	5	5	5	4	4	4	5	4	4	5	5
486	2	1	3	3	3	2	2	2	2	1	2	2	2	2	3	2	2	2	2	3	4	3	3	2	2	5	5	4	4	5	5	5	5	4	5	5	5	5	5	4	4	5	5	5	5	5	5	5	5
487	2	1	3	3	3	2	2	1	1	1	3	1	1	1	1	3	2	3	2	2	2	1	1	3	1	5	5	4	5	5	5	5	5	5	5	5	5	5	5	5	5	5	5	5	5	5	5	5	5
488	2	2	5	4	5	3	2	2	2	2	2	5	5	4	2	3	2	3	4	2	2	2	3	2	2	3	3	4	3	3	3	4	4	2	4	3	5	4	3	4	4	3	3	2	4	5	5	5	4
489	2	2	2	2	2	3	2	1	2	1	3	4	3	2	2	3	4	2	4	2	4	3	3	3	1	4	1	4	5	5	4	2	3	1	4	4	1	2	2	3	3	3	4	3	5	4	5	5	5
490	2	1	3	3	3	2	1	4	2	2	3	1	2	1	1	2	1	1	1	2	1	2	1	3	2	5	4	5	5	5	4	4	5	3	5	5	5	5	5	5	5	5	5	4	5	5	5	5	5
491	2	2	3	3	2	1	1	2	1	1	1	1	3	1	1	2	2	1	1	1	3	2	3	2	1	5	5	5	3	5	5	1	5	1	3	3	1	5	5	5	5	5	4	5	5	4	5	1	5
492	2	2	3	3	3	2	1	1	1	1	2	1	3	1	1	4	4	3	3	3	4	3	3	3	3	5	4	5	5	5	4	4	5	5	5	5	4	5	4	5	5	3	5	4	5	5	4	5	4
493	2	2	3	2	3	3	2	1	1	1	2	4	2	2	1	2	2	2	2	2	3	3	2	2	2	4	4	5	5	4	3	3	5	4	4	4	5	4	4	5	5	5	5	5	4	5	5	4	5
494	2	1	4	3	4	2	2	2	2	1	1	2	2	1	1	4	3	2	2	1	2	2	2	3	2	5	4	3	5	4	4	5	5	5	4	4	5	5	5	5	5	5	5	5	5	4	5	5	4
495	2	2	3	4	4	2	1	1	2	1	1	2	2	1	2	3	2	2	3	3	3	3	2	2	2	5	5	5	5	5	5	4	5	5	5	5	5	5	5	5	5	4	5	5	5	5	5	5	5
496	2	2	3	3	3	1	1	1	1	1	2	1	3	2	1	3	3	2	2	3	2	2	2	3	3	5	5	4	5	5	4	4	5	5	4	4	3	5	5	5	5	4	5	5	4	5	5	5	5
497	2	1	4	4	4	3	1	1	1	1	1	2	1	1	1	3	3	2	2	2	3	2	3	4	3	3	5	3	5	5	5	5	5	1	5	3	2	5	5	5	5	5	5	5	5	5	5	5	5
498	2	2	3	3	3	3	3	2	2	2	2	2	4	2	3	2	2	2	2	1	2	2	1	2	2	5	4	4	4	4	4	4	4	5	4	4	5	5	4	4	4	4	4	5	5	5	5	5	5
499	2	2	1	1	1	4	3	1	1	2	2	1	3	3	1	2	2	1	1	1	1	1	2	2	1	4	2	2	2	2	3	2	3	2	5	4	4	3	2	3	3	2	4	5	4	4	3	3	3
500	2	2	5	5	4	2	2	2	2	1	1	2	2	2	2	3	2	2	4	2	3	3	2	3	3	5	5	4	5	5	5	4	5	4	5	4	5	5	5	5	4	5	5	5	5	5	4	4	5
501	2	1	3	2	2	2	2	2	2	2	2	2	2	2	1	3	3	2	2	2	3	2	2	2	3	5	4	4	5	5	5	4	5	5	3	4	5	4	4	5	5	5	5	5	5	5	5	5	5
502	2	1	3	4	4	4	2	2	1	1	5	4	3	3	2	3	2	2	2	2	3	2	2	3	2	4	1	5	3	4	4	3	4	4	4	5	3	3	4	4	4	3	4	1	5	4	2	5	4
503	2	1	4	3	4	3	3	1	1	1	3	2	3	3	1	2	3	2	2	1	1	4	1	3	2	5	3	3	3	3	3	3	4	2	3	3	5	5	4	3	4	4	3	4	5	5	4	5	4
504	2	2	4	4	4	2	2	1	1	1	2	4	4	2	2	3	3	2	2	2	3	2	2	2	2	3	4	5	4	4	4	3	4	5	2	4	5	5	5	5	5	3	4	4	5	5	4	5	5
505	2	2	2	2	2	3	3	2	1	1	1	1	4	1	1	4	4	2	3	3	4	2	2	3	3	4	4	3	5	5	5	4	5	3	4	4	4	5	4	4	5	5	5	4	4	5	5	4	5
506	2	1	3	4	3	2	2	2	2	2	3	3	3	2	2	3	4	2	4	4	4	4	4	4	3	5	4	3	3	4	4	4	5	2	3	2	4	2	4	5	5	4	3	5	3	5	2	5	2
507	2	2	4	5	5	2	2	2	2	1	3	2	2	4	3	2	2	1	2	2	3	2	2	3	2	5	4	5	5	5	4	3	5	5	4	5	5	5	5	4	4	5	4	5	5	4	5	3	4
508	2	2	4	4	3	3	2	2	2	1	3	3	3	2	2	3	2	2	2	2	3	3	3	3	2	5	3	3	4	3	4	3	5	3	3	4	4	5	5	4	4	3	4	4	4	4	3	4	4
509	2	1	3	3	4	5	5	2	1	1	4	1	1	4	1	2	4	2	2	2	2	2	2	2	2	4	3	5	3	3	3	3	4	3	4	2	4	4	4	4	4	3	3	3	3	4	2	4	3
510	2	1	5	4	5	2	3	2	2	1	1	5	4	1	2	2	2	1	1	1	3	2	1	3	3	5	3	5	2	3	3	3	5	5	3	4	3	5	2	3	3	1	2	4	4	5	5	5	5
511	2	2	2	2	3	2	1	2	1	2	1	1	2	1	2	4	3	3	2	2	1	2	2	3	3	5	3	5	4	5	4	5	5	3	5	5	5	5	5	4	5	4	5	5	5	5	4	5	5
512	1	2	1	1	1	1	2	3	4	4	3	1	4	3	1	1	2	3	4	1	2	3	3	4	1	5	4	3	5	4	3	4	2	5	2	4	3	1	5	4	5	5	5	3	4	5	3	5	4
513	2	1	3	3	3	1	2	1	2	3	4	2	3	3	1	4	3	2	3	3	2	2	3	3	3	5	3	4	4	4	4	4	3	4	4	4	3	4	3	2	3	3	3	3	2	3	3	3	2
514	1	1	4	4	4	2	1	2	1	1	1	3	2	1	1	2	3	2	2	2	3	3	2	2	2	4	5	5	5	5	5	3	4	4	4	5	5	5	5	5	4	5	5	4	5	5	5	4	5
515	2	2	2	3	3	3	4	3	3	1	1	3	4	3	3	3	3	3	2	3	3	3	2	3	3	3	3	5	4	1	1	4	5	2	5	3	1	1	3	2	1	3	4	4	5	5	2	5	4
516	2	2	2	3	4	4	3	1	1	5	4	2	2	1	3	3	4	2	2	2	3	3	2	3	2	5	2	4	4	4	4	3	4	2	3	2	3	4	4	3	4	2	5	3	4	3	3	5	4
517	1	1	4	3	4	2	2	2	2	3	1	2	2	2	3	4	3	2	3	3	3	3	3	2	3	5	4	4	5	4	4	4	4	3	4	3	4	4	4	5	4	3	5	5	3	5	2	3	4
518	1	1	2	4	2	4	3	3	3	2	1	3	3	1	4	3	3	1	4	4	3	2	3	3	3	3	1	5	2	3	4	5	3	3	3	5	3	4	3	3	5	3	2	1	2	1	3	5	5
519	2	1	2	3	3	3	4	2	2	2	1	2	3	2	2	3	2	2	3	3	4	3	2	2	3	5	4	5	4	4	3	3	4	4	4	4	4	3	5	4	4	3	4	4	5	5	3	5	4
520	1	1	4	4	3	3	3	2	2	2	2	4	2	2	2	3	2	3	3	3	3	2	2	2	2	5	2	3	3	4	4	4	4	3	4	3	5	5	5	5	5	4	3	3	4	4	5	5	5
521	1	2	2	3	2	4	2	2	4	2	3	4	3	3	3	2	3	2	2	2	3	2	3	2	2	2	3	3	4	3	3	4	3	3	4	3	4	5	4	3	4	4	4	5	4	5	4	5	4
522	2	1	2	1	3	3	4	4	3	3	4	3	4	3	2	2	2	1	2	3	2	2	2	2	2	3	4	3	4	5	3	4	3	4	5	5	5	4	3	4	5	3	4	4	5	5	5	4	5
523	1	2	3	4	4	1	1	1	1	2	2	2	3	1	2	3	2	2	2	2	2	2	1	3	2	5	4	4	5	5	5	5	5	5	4	5	4	4	5	5	5	5	5	5	5	5	5	4	5
524	1	1	4	5	4	2	1	1	1	2	2	2	1	1	4	3	3	3	3	3	3	3	3	3	3	4	4	4	3	3	5	5	5	3	4	3	3	5	5	4	5	4	4	4	5	5	5	3	5
525	1	2	2	3	2	2	2	3	3	2	3	3	2	2	3	3	2	2	3	2	3	3	2	3	3	4	5	4	4	5	5	4	5	4	4	4	4	4	4	4	4	4	5	4	5	4	5	4	4
526	2	2	2	3	3	3	3	2	3	2	2	1	2	2	2	3	2	2	2	2	1	2	2	2	3	4	3	5	4	4	3	4	4	3	4	4	5	4	4	5	3	1	5	4	5	4	4	3	4
527	2	1	4	5	4	1	2	1	1	2	2	2	1	2	2	4	4	4	4	4	4	4	4	4	4	4	5	3	5	5	5	3	5	4	2	5	4	5	5	5	5	4	5	5	5	5	4	5	5
528	2	1	3	4	4	2	1	1	2	2	2	2	2	2	2	3	4	4	3	3	2	2	3	2	3	5	3	5	5	5	5	5	5	4	3	4	5	5	4	4	4	5	5	4	4	5	4	5	5
529	2	1	2	2	5	1	1	1	1	1	1	1	1	1	1	4	4	3	4	3	3	4	4	4	2	5	4	2	5	5	5	5	5	5	4	5	3	5	5	5	5	5	5	5	5	5	5	5	5
530	1	1	4	4	3	2	2	1	2	1	2	2	2	1	2	2	2	2	2	2	3	3	3	3	3	5	3	5	5	5	4	5	4	4	2	2	4	5	5	5	4	5	5	5	5	5	5	3	4
531	2	2	2	5	2	2	1	2	1	1	2	1	1	2	2	2	2	3	2	2	2	3	2	2	2	5	4	3	5	4	4	4	5	5	4	4	1	3	5	4	5	5	4	5	4	5	5	5	5
532	2	1	1	2	2	1	1	1	1	1	1	1	1	1	1	2	2	1	2	2	2	2	1	1	1	3	2	4	4	4	4	4	4	3	4	4	4	5	5	5	5	5	5	5	5	5	5	5	5
533	1	1	5	4	5	1	1	1	1	1	1	1	1	1	1	4	4	4	4	4	4	3	3	4	4	3	5	2	5	5	5	5	5	5	5	5	5	5	5	5	5	5	5	5	5	5	5	5	5
534	1	2	1	1	3	3	2	1	1	2	1	3	3	3	3	2	2	2	2	2	2	1	3	2	1	3	3	4	4	4	3	5	1	4	5	4	5	5	5	5	5	2	5	5	5	5	3	5	5
535	1	1	4	4	4	2	1	2	2	1	2	3	1	2	1	3	3	2	2	3	2	3	3	3	3	5	5	3	4	3	4	4	5	4	3	2	3	5	5	5	5	5	5	5	4	5	5	5	5
536	2	2	1	3	3	1	1	1	2	1	2	2	1	1	1	1	2	3	1	2	1	2	2	3	1	3	4	4	5	5	5	2	5	3	4	3	3	5	5	5	5	4	5	4	5	5	5	5	4
537	1	2	4	5	4	2	1	1	2	3	3	3	3	2	2	3	3	3	4	1	3	3	3	3	3	5	4	3	4	5	4	5	5	5	5	5	5	5	5	5	5	5	5	5	5	5	5	5	5
538	1	2	3	3	3	3	4	3	2	1	1	2	3	2	2	3	2	2	3	2	2	2	2	2	3	4	5	4	5	3	5	4	4	4	4	5	5	4	5	4	4	4	5	5	4	5	4	5	5
539	1	2	2	1	1	4	3	1	1	1	5	2	2	1	1	2	4	2	2	2	2	2	2	2	2	5	3	4	5	5	4	4	5	5	4	3	2	4	4	4	4	5	5	4	5	3	3	3	4
540	2	2	2	3	3	2	2	2	2	2	2	3	2	2	2	3	2	2	3	2	3	2	2	2	2	5	3	3	3	3	3	2	2	3	3	4	2	1	4	3	2	2	3	4	4	5	3	5	3
541	2	1	3	4	3	1	1	4	2	1	1	3	2	1	2	3	4	2	2	2	3	3	3	2	4	5	5	3	5	5	5	4	5	5	5	5	4	5	5	5	5	5	5	4	4	4	3	5	5
542	2	1	4	5	3	2	2	1	1	1	1	1	1	1	1	4	4	4	4	4	3	3	4	4	4	5	4	5	5	5	5	4	5	1	5	3	4	5	5	5	4	5	5	5	5	5	5	5	5
543	2	2	4	3	4	3	1	3	1	2	3	1	1	2	2	4	4	1	2	4	3	2	2	3	2	5	3	5	3	3	3	3	3	2	3	2	3	5	3	3	3	3	4	5	4	4	3	5	5
544	2	1	3	4	3	1	1	1	1	1	1	3	1	2	2	4	2	4	4	2	4	4	2	3	4	5	4	4	5	5	5	4	4	5	4	5	5	5	5	5	5	5	5	5	5	5	5	5	3
545	2	1	5	5	3	1	2	1	1	1	1	5	1	1	1	4	4	4	4	4	4	4	3	4	4	5	5	5	5	5	5	5	5	5	5	5	3	3	5	5	5	5	5	5	5	5	3	5	3
546	1	2	3	4	3	2	1	1	2	1	2	1	1	1	1	4	3	3	3	3	3	4	3	2	2	5	4	3	5	5	5	4	5	4	4	3	3	5	5	5	4	5	5	5	5	5	5	4	5
547	2	1	3	3	3	1	1	2	1	1	1	3	1	1	2	2	2	1	2	1	2	3	1	2	2	3	4	4	4	5	5	3	5	5	4	5	5	5	4	5	5	3	5	5	5	5	5	5	5
548	2	1	2	2	2	4	3	4	4	1	3	3	4	3	4	3	3	3	4	2	4	3	3	3	2	4	2	3	4	3	2	4	3	2	3	4	2	2	3	3	2	2	2	2	5	3	4	4	3
549	2	2	2	4	4	2	2	2	2	2	2	3	3	2	2	2	2	2	2	2	2	2	2	2	2	5	4	4	5	4	4	4	4	4	4	4	4	4	5	4	4	3	5	4	5	5	4	5	4
550	1	2	2	3	2	1	4	1	2	1	1	2	1	1	1	4	3	2	1	1	2	2	1	2	1	5	4	5	5	5	4	3	5	5	5	4	3	3	4	5	5	5	5	5	5	5	5	5	5
551	1	1	2	2	2	2	4	1	4	1	1	2	2	2	2	3	1	2	2	4	2	3	2	2	1	3	4	1	4	5	3	2	2	4	5	2	5	2	5	3	5	4	5	3	5	3	4	3	5
552	1	2	2	3	2	3	2	3	1	3	3	3	3	1	1	2	2	2	2	1	3	2	2	3	2	4	3	5	2	4	4	4	5	4	5	4	3	5	4	5	3	3	4	4	4	4	3	5	4
553	2	2	4	3	5	1	3	2	1	1	1	2	3	1	1	3	3	2	3	2	4	4	2	4	3	5	5	5	5	5	5	5	5	5	5	5	5	5	5	5	5	5	5	5	5	5	5	5	5
554	2	1	2	2	5	1	1	1	1	1	1	3	1	1	1	3	2	4	4	3	4	4	4	3	2	4	3	5	1	5	4	3	2	1	5	4	5	3	4	5	3	5	5	4	5	1	5	5	5
555	2	1	1	3	3	4	2	2	2	2	1	2	5	1	1	3	3	2	2	4	4	2	2	2	2	3	3	3	3	3	3	3	4	1	2	3	5	5	3	5	5	3	5	2	4	5	5	5	5
556	2	1	3	4	3	5	5	5	5	5	5	4	4	4	5	2	2	1	1	1	1	1	1	1	1	5	1	5	1	1	1	1	2	3	4	1	2	1	1	1	1	1	3	1	1	4	1	3	1
557	1	2	2	5	2	2	1	1	1	1	1	2	1	1	1	3	2	1	2	2	3	2	3	2	3	5	4	5	4	4	5	3	5	4	5	4	5	5	5	5	5	2	5	5	5	5	5	5	4
558	2	2	2	3	2	2	1	1	2	2	2	1	2	1	2	2	2	1	2	2	2	2	2	2	1	4	5	5	5	5	5	2	5	4	4	5	4	5	4	4	5	4	5	5	4	5	5	5	4
559	1	1	1	2	2	2	3	2	2	2	2	3	2	3	3	2	2	2	2	2	2	2	2	2	2	3	4	3	3	3	3	3	3	3	3	3	4	4	3	3	3	3	3	4	3	3	3	3	3
560	1	2	2	2	2	4	4	1	4	5	2	2	2	3	3	2	3	4	2	2	3	4	1	2	3	5	4	3	2	5	4	4	4	4	3	2	5	2	2	1	5	4	3	3	3	3	3	3	2
561	1	2	3	3	4	3	3	3	3	3	3	3	3	3	3	2	2	2	2	2	2	2	2	2	2	1	2	2	2	4	4	4	4	4	4	4	4	4	1	4	4	4	4	4	4	4	4	4	4
562	1	1	4	3	3	3	1	2	1	2	2	3	3	2	1	3	2	1	2	1	2	2	2	2	2	4	4	4	4	3	3	5	5	5	2	4	4	5	5	4	4	4	4	4	5	5	4	4	5
563	2	1	2	3	2	1	1	1	1	1	1	1	1	2	1	1	1	4	4	4	4	4	4	4	4	2	2	2	2	5	1	5	5	5	5	5	5	5	5	5	5	5	5	5	5	5	5	5	5
564	1	2	3	3	2	3	2	1	2	2	1	1	3	4	2	3	3	2	2	2	2	2	2	3	2	4	4	5	4	4	3	3	4	4	4	3	4	4	4	4	5	3	5	3	4	4	3	4	5
565	1	1	3	2	3	1	1	1	1	1	1	1	1	1	1	4	3	1	1	2	1	4	1	2	1	2	3	5	5	5	5	5	5	5	5	5	5	5	5	5	5	5	5	5	5	5	5	5	5
566	2	1	4	5	4	4	4	3	2	1	2	3	3	4	1	4	3	2	2	2	3	3	3	3	3	5	3	5	5	3	3	2	4	2	5	2	2	5	4	2	2	2	5	5	5	5	3	5	5
567	2	1	3	2	3	3	2	2	2	2	2	2	3	2	4	3	3	3	3	2	2	3	3	3	3	3	2	3	2	3	3	3	4	3	2	2	1	2	3	3	2	2	3	4	3	5	5	3	3
568	2	2	3	4	5	2	3	2	1	2	1	2	3	4	2	2	2	2	3	2	3	3	2	2	2	4	4	5	3	4	4	3	4	5	3	4	4	5	5	4	4	5	4	5	5	5	3	5	5
569	1	2	2	4	3	3	2	2	1	1	4	2	3	3	2	3	2	3	3	4	4	2	3	2	3	5	4	4	3	3	3	3	5	3	4	4	3	5	3	5	4	4	4	5	5	4	5	4	3
570	1	1	3	2	3	1	1	1	1	2	1	1	1	1	2	2	2	3	3	3	3	2	2	2	2	3	5	5	5	5	5	5	5	4	5	4	4	5	5	5	5	4	5	5	5	5	5	5	5
571	2	1	5	4	5	3	3	3	3	3	3	3	3	3	3	3	3	3	3	3	3	3	3	3	3	4	3	3	3	3	3	3	3	3	3	3	3	3	3	3	3	3	3	3	3	3	3	3	3
572	2	2	4	3	4	1	2	1	1	2	1	2	2	2	1	2	2	2	2	2	2	1	2	2	2	4	4	4	5	4	5	4	5	4	5	4	4	4	4	5	5	4	5	5	5	5	5	4	5
573	2	1	1	2	2	3	3	3	2	2	2	4	4	3	3	2	3	2	2	2	3	2	2	2	2	3	2	5	4	4	2	3	4	3	3	4	4	4	4	5	2	3	3	4	4	5	3	4	4
574	1	1	3	5	5	2	1	1	2	1	2	1	1	2	1	3	3	2	4	3	3	4	4	4	3	4	5	4	3	4	5	5	5	5	3	2	5	4	5	4	5	5	5	4	5	5	4	5	5
575	1	2	4	4	3	3	2	1	1	2	1	1	2	1	2	3	3	3	2	3	2	2	3	3	3	5	3	5	5	3	5	5	5	2	3	2	1	4	5	5	3	3	4	2	5	5	5	4	4
576	2	1	5	3	5	3	1	1	1	1	2	1	1	2	1	3	4	2	2	2	2	2	1	4	2	5	3	4	4	3	3	3	1	4	5	4	4	5	5	3	5	5	5	5	5	5	5	5	4
577	1	2	3	4	3	3	2	1	1	1	2	1	2	1	1	4	4	2	2	2	2	3	3	3	1	5	2	2	5	3	3	3	5	3	5	4	4	5	5	5	5	3	5	4	5	5	2	5	5
578	1	2	4	3	3	3	3	2	3	2	3	4	3	2	3	3	2	3	2	2	3	2	2	2	2	4	4	4	4	4	3	3	5	3	3	3	3	4	5	4	3	2	3	4	5	4	3	2	2
579	2	2	3	3	4	2	1	1	1	1	1	3	2	1	1	3	2	2	2	2	3	2	2	2	2	5	3	4	5	4	3	4	5	4	5	4	4	4	5	5	4	3	5	5	5	5	5	5	5
580	1	1	4	4	4	5	1	3	1	1	3	3	3	2	1	4	4	4	4	4	4	4	4	4	4	5	5	3	5	5	5	5	5	2	2	2	2	5	5	5	3	5	3	3	3	5	3	5	4
581	1	2	3	3	2	3	3	3	3	3	3	3	3	3	3	3	3	3	3	3	3	3	3	3	3	2	2	3	4	3	4	4	4	3	3	2	4	1	2	4	4	2	3	2	3	3	4	4	3
582	1	2	4	5	4	1	1	1	1	1	1	1	1	1	1	3	3	3	3	3	3	3	3	3	3	5	4	3	5	2	5	3	5	4	4	3	3	5	5	4	5	5	5	5	5	5	5	5	5
583	2	1	4	2	4	1	1	1	1	1	1	1	2	1	1	2	1	1	2	2	2	3	3	3	2	5	5	5	5	5	4	3	2	2	3	4	4	3	2	5	3	2	3	5	5	5	4	3	5
584	2	1	2	3	3	2	1	1	1	1	1	3	2	1	1	2	2	1	1	1	2	2	2	2	1	4	4	3	4	3	4	4	4	5	5	5	5	4	5	3	2	4	4	4	5	5	5	5	5
585	1	1	3	4	4	2	2	2	1	1	1	4	2	2	4	1	4	3	3	2	2	3	4	1	4	4	2	2	3	2	3	3	4	2	3	5	2	3	3	4	4	3	2	5	2	4	5	3	2
586	2	2	5	4	4	2	4	1	1	2	5	4	3	3	1	2	4	3	3	4	2	3	2	2	2	3	3	3	4	3	3	4	3	3	4	3	4	5	4	3	5	4	4	4	4	5	4	5	4
587	2	2	3	4	5	2	1	1	1	1	1	2	2	1	1	4	4	4	4	4	4	4	4	4	4	5	5	3	5	5	5	5	5	5	4	5	5	5	5	5	5	5	5	5	5	5	5	4	5
588	1	1	3	2	3	3	4	1	1	1	2	2	2	2	1	3	3	2	3	4	4	3	2	3	2	2	2	4	3	3	5	1	5	3	4	2	3	5	5	5	5	5	5	5	5	5	1	5	4
589	2	1	4	4	4	2	2	2	2	1	1	2	2	1	1	3	2	3	3	4	4	4	2	3	4	5	4	4	5	4	4	3	5	5	5	4	3	5	4	4	4	4	5	5	5	5	12	4	5
590	1	1	3	5	2	2	2	2	2	2	2	3	2	2	2	3	2	4	3	2	4	4	2	3	3	3	1	1	5	5	5	5	5	3	5	3	5	5	5	5	5	5	5	5	5	5	5	5	5
591	2	2	1	3	4	4	2	2	2	3	2	1	2	2	2	2	3	2	2	2	2	2	1	3	2	4	3	5	4	3	4	5	4	5	5	5	4	4	5	4	5	4	3	5	4	5	5	5	5
592	2	1	2	4	5	2	2	3	2	1	1	1	2	2	2	2	1	1	1	1	2	2	2	2	2	5	3	4	5	4	4	4	5	5	5	4	5	4	4	4	3	3	5	4	5	5	4	5	4
593	2	2	4	2	3	1	1	1	1	1	1	1	1	1	1	3	3	2	2	2	4	2	2	3	2	5	5	4	5	5	5	4	5	5	4	3	5	5	5	5	5	5	5	5	5	5	4	5	5
594	2	1	3	5	4	1	2	1	1	1	1	3	2	2	2	3	3	3	2	2	2	2	3	3	2	5	4	3	3	3	3	3	5	3	4	4	3	4	5	5	4	4	4	5	5	5	5	5	5
595	1	1	4	5	3	1	1	1	1	1	1	2	2	1	1	3	1	2	2	2	3	2	2	1	3	5	3	4	5	5	4	5	4	4	2	3	2	5	5	5	5	4	4	4	4	4	4	4	4
596	1	2	2	4	2	2	1	1	1	1	1	2	2	1	1	4	3	2	2	2	2	3	2	2	2	4	4	5	5	4	3	4	5	4	4	4	4	5	3	5	5	4	5	5	4	5	4	5	4
597	1	1	3	3	5	1	1	1	1	1	1	2	1	1	1	4	4	4	4	4	4	4	4	4	4	5	5	5	5	5	5	5	5	5	5	5	5	5	5	5	5	5	5	5	5	5	5	5	5
598	1	2	4	5	4	5	4	2	2	2	3	5	5	3	3	2	1	1	1	1	2	1	1	2	2	5	1	4	4	2	2	1	3	3	3	3	2	1	4	1	1	2	5	4	5	5	1	1	4
599	1	1	3	4	3	1	1	1	1	1	1	1	1	1	1	3	3	3	4	4	4	3	3	3	3	5	4	3	5	5	5	4	5	5	5	5	5	5	5	5	5	4	4	4	5	5	5	5	4
600	1	1	3	1	3	1	1	1	1	1	2	4	1	1	1	4	4	4	4	4	4	4	4	4	4	5	5	4	5	5	5	5	5	3	5	5	5	5	5	5	5	5	5	5	5	5	5	5	5
601	2	2	1	2	1	3	1	1	1	1	2	1	1	2	2	3	3	2	2	1	3	3	2	3	2	4	3	5	5	4	5	2	5	5	5	5	4	5	5	4	5	2	5	5	5	5	4	5	5
602	1	2	4	4	2	3	2	2	3	3	3	2	4	2	1	3	3	1	2	2	3	3	2	2	1	5	4	4	4	4	3	2	4	2	4	3	2	3	5	4	4	3	4	2	5	5	5	5	5
603	1	1	3	3	3	2	2	1	1	1	2	2	2	2	2	3	2	2	2	2	3	3	2	2	2	5	5	4	5	5	5	5	5	5	5	5	5	5	5	5	5	5	5	5	5	5	5	5	5
604	1	2	4	4	4	2	3	1	1	1	2	2	3	2	2	3	3	3	2	2	3	3	2	3	2	5	4	4	4	4	3	2	4	3	4	2	2	2	5	4	4	3	4	4	3	5	4	5	5
605	1	2	3	2	2	2	2	2	2	2	1	1	3	2	1	4	4	4	4	4	4	4	4	4	4	3	4	4	5	4	4	5	4	3	4	4	4	4	4	4	4	4	4	4	5	5	4	4	5
606	2	2	4	2	2	2	2	2	2	2	1	4	2	2	2	2	2	2	2	2	2	2	2	2	2	4	4	5	4	4	5	1	4	4	3	3	1	1	4	4	3	2	4	4	4	4	4	1	4
607	2	2	5	5	4	3	3	2	2	2	2	2	2	2	2	3	3	3	2	2	3	2	2	2	1	4	3	4	4	4	3	2	4	2	4	4	3	3	4	4	4	3	4	3	4	4	3	4	4
608	1	1	3	4	3	2	1	1	1	1	1	2	2	1	1	4	4	4	4	4	4	4	4	4	4	5	5	2	5	5	5	5	5	5	4	4	5	5	5	5	5	5	5	5	5	5	5	4	5
609	1	1	5	5	5	3	2	3	2	2	2	2	2	2	3	4	3	4	4	4	4	4	4	4	4	5	3	1	5	5	3	5	5	1	5	5	5	5	5	5	5	3	5	5	5	5	5	5	5
610	2	1	3	4	4	1	2	1	1	1	1	1	1	1	1	3	2	2	3	3	4	3	4	4	3	5	4	4	5	5	4	3	5	5	4	5	5	5	5	5	5	5	5	5	5	5	4	5	5
611	1	1	3	2	4	1	1	1	1	1	2	2	2	2	2	2	2	2	1	1	3	1	2	2	1	5	5	4	5	5	4	4	5	4	5	5	4	5	5	5	5	4	5	4	5	5	5	5	5
612	2	1	3	4	4	2	2	1	1	1	1	3	3	1	1	3	3	2	2	2	2	2	2	3	2	5	4	2	5	4	4	3	5	4	3	5	5	5	4	5	5	4	5	5	5	5	3	5	5
613	2	1	2	4	4	2	2	2	1	1	1	2	3	2	2	3	2	3	3	3	3	3	2	3	2	5	4	3	5	5	4	4	5	3	4	4	4	5	5	5	4	3	5	4	5	5	4	5	5
614	1	1	1	1	4	4	2	2	2	3	3	3	3	3	3	4	4	4	4	4	4	4	4	4	4	5	2	5	5	4	5	5	3	4	2	2	1	2	4	5	3	3	2	1	2	3	3	4	4
615	1	2	3	5	3	2	1	1	1	1	1	1	1	1	1	4	4	4	4	4	4	3	4	4	4	5	5	2	5	5	5	5	5	5	4	5	5	5	5	4	5	5	5	5	5	4	5	5	5
616	1	2	3	3	5	3	3	3	2	4	2	3	2	4	2	3	4	2	1	1	4	2	3	3	4	5	5	4	2	1	3	2	1	4	5	2	3	4	1	5	3	3	4	5	5	5	2	5	4
617	1	1	3	4	4	1	1	1	1	1	1	1	1	1	1	4	2	4	2	2	4	2	2	3	2	5	5	4	5	5	5	4	5	5	4	4	5	5	5	5	5	5	5	5	5	5	5	5	5
618	2	2	3	4	4	4	3	2	2	3	3	3	5	3	2	2	3	1	1	2	3	3	2	3	2	5	2	5	2	2	2	2	2	3	3	3	2	3	2	2	3	1	2	2	5	4	2	2	2
619	2	1	2	2	5	3	2	1	1	1	5	1	1	1	1	2	2	1	1	1	1	1	1	2	1	4	4	5	3	3	3	1	4	2	5	3	3	5	5	1	1	1	4	1	5	5	3	5	1
620	1	2	2	4	4	5	3	3	3	1	1	3	4	3	4	3	2	1	1	1	3	2	1	1	1	5	2	3	4	1	2	1	3	2	2	2	3	1	1	2	1	4	2	5	5	5	3	4	5
621	1	2	5	3	3	3	1	1	1	1	1	4	2	1	1	3	3	3	3	3	3	3	2	3	3	5	4	4	5	4	4	4	4	4	5	5	3	4	5	5	5	4	5	5	5	5	4	5	5
622	2	1	2	3	3	1	1	1	1	1	1	1	1	1	1	4	4	3	3	3	4	4	2	4	2	5	5	5	5	5	5	5	5	4	5	4	5	5	5	5	5	5	5	5	5	5	5	5	5
623	2	2	4	4	4	1	1	1	1	2	2	1	2	1	1	3	4	2	1	3	4	2	3	3	2	5	5	5	5	5	5	5	4	3	4	4	4	5	5	5	5	4	5	5	4	5	5	5	5
624	2	1	3	4	3	3	2	1	1	1	1	2	2	2	2	2	3	2	2	2	3	3	2	2	2	3	3	4	4	4	3	3	5	4	4	5	3	4	5	5	5	4	5	4	5	5	4	5	5
625	2	1	3	4	3	2	2	2	2	1	1	2	1	3	1	4	2	2	3	2	2	3	2	2	2	5	5	3	5	4	4	5	5	5	5	4	4	4	5	5	5	5	5	4	4	5	4	5	4
626	1	2	3	5	4	3	3	3	1	1	1	1	1	3	1	2	2	2	2	2	2	2	2	2	2	5	5	4	5	5	5	5	5	5	4	5	5	5	5	5	5	5	5	5	5	5	5	5	5
627	2	1	3	3	4	2	3	2	2	2	2	3	3	2	2	3	2	2	2	3	3	3	4	2	2	3	3	4	4	4	4	4	4	5	2	4	4	5	3	4	3	2	3	4	5	4	3	5	2
628	1	1	4	4	4	3	3	3	3	3	3	3	3	3	3	4	4	4	4	4	4	4	4	4	4	5	4	5	5	5	5	2	4	4	4	4	4	4	4	4	4	4	4	4	4	4	4	4	4
629	2	2	2	4	4	3	2	2	3	3	2	1	3	4	2	2	3	1	2	2	4	2	2	3	3	5	4	4	5	4	4	4	5	4	4	4	5	4	5	4	4	3	4	5	5	5	3	5	5
630	2	2	1	4	4	4	3	2	2	3	3	3	5	3	2	2	3	1	1	3	3	3	2	3	2	5	2	5	2	2	2	2	2	3	3	3	2	3	2	2	3	1	2	2	5	4	2	2	2
631	1	1	4	3	5	2	2	1	2	1	1	2	2	1	1	2	2	2	3	2	3	3	2	2	2	5	4	4	5	5	5	4	5	3	4	5	4	5	5	5	5	4	5	5	4	5	4	5	4
632	1	1	3	4	4	3	2	4	4	2	2	2	4	2	1	2	1	3	3	2	3	3	2	3	3	5	4	2	3	3	3	2	5	4	2	3	3	5	3	4	4	3	3	2	4	5	5	5	4
633	1	2	2	3	1	3	2	2	2	1	1	2	2	2	2	3	2	2	2	2	2	3	2	2	2	4	4	4	5	5	4	4	5	5	3	4	5	5	4	4	4	4	5	5	5	5	3	5	3
634	1	1	3	4	5	2	1	1	1	1	1	2	2	2	2	4	3	3	3	1	4	3	2	2	2	5	4	4	5	5	4	4	4	5	5	4	5	4	5	5	5	5	5	4	5	5	4	5	5
635	1	1	3	3	5	2	2	2	1	2	2	2	2	3	2	2	2	2	2	2	2	2	2	2	2	3	5	5	5	5	5	4	5	5	5	5	5	5	5	5	5	5	5	5	5	5	5	5	5
636	1	1	3	4	4	1	1	2	1	1	1	1	1	1	1	3	2	2	3	3	3	3	2	3	2	5	5	3	5	5	5	5	5	5	5	5	5	5	5	5	5	5	5	5	5	5	5	5	5
637	1	2	4	5	3	4	5	4	5	1	1	1	5	4	4	2	1	1	1	1	3	1	2	3	2	5	2	5	5	2	2	5	5	2	2	4	3	4	5	5	4	5	4	5	3	4	5	4	5
638	2	1	4	3	3	2	1	1	1	1	2	2	2	1	2	2	2	1	1	2	2	2	2	2	2	4	4	3	5	5	4	4	5	4	5	5	3	5	4	5	5	4	5	5	5	4	5	5	5
639	1	2	3	3	4	2	1	1	1	1	1	2	1	1	1	2	3	2	2	2	3	2	2	2	2	5	4	4	5	5	3	4	5	5	5	4	4	4	5	5	5	4	5	5	5	5	5	5	5
640	1	2	2	4	3	2	1	2	2	1	1	4	1	1	1	2	3	2	2	2	3	3	2	3	2	4	5	5	5	5	4	5	5	4	5	5	5	5	5	5	5	4	5	5	5	5	5	5	5
641	1	2	1	2	4	3	2	3	2	1	2	4	4	2	2	2	2	2	2	2	2	2	2	2	2	4	2	4	4	3	3	3	2	2	3	3	4	3	4	4	3	3	4	4	5	5	1	5	4
642	1	2	2	3	2	3	3	3	2	3	2	3	3	3	3	1	2	3	4	1	2	3	4	4	4	5	4	3	2	4	3	3	2	3	5	4	3	4	5	4	5	5	4	3	3	4	4	5	5
643	2	2	4	4	4	1	1	1	1	1	1	1	2	1	1	3	2	1	3	3	4	3	2	3	3	5	5	4	5	5	5	5	5	5	5	3	3	5	5	5	5	5	5	5	5	5	5	5	5
644	2	1	4	4	4	1	1	1	1	1	1	3	1	1	1	4	3	3	4	2	3	4	4	4	4	5	4	3	5	4	3	5	4	3	3	3	3	5	5	5	4	4	5	5	5	5	4	4	4
645	2	1	2	3	4	3	2	2	2	2	3	2	2	2	2	2	2	2	2	2	3	3	2	2	2	4	4	4	4	4	4	5	4	4	5	4	5	5	5	5	5	4	5	5	5	5	3	4	4
646	2	1	1	2	2	2	3	2	1	2	1	3	1	3	2	1	2	2	3	3	2	2	2	3	4	5	4	4	4	4	5	4	4	4	5	5	4	4	4	4	3	5	4	4	4	4	3	3	3
647	2	1	3	4	5	1	1	1	2	1	1	3	1	1	2	4	2	3	3	3	4	2	2	2	3	5	5	3	5	5	5	5	5	5	4	5	5	5	5	5	5	5	5	5	5	5	5	5	5
648	2	1	2	2	2	3	2	3	2	2	3	2	2	2	3	2	2	2	2	1	3	2	2	2	1	3	3	4	4	4	4	3	4	2	4	3	3	4	3	4	3	3	4	4	3	3	3	3	4
649	2	2	5	4	3	1	1	1	1	1	1	5	1	1	1	4	4	4	4	4	4	4	4	4	4	5	5	5	4	5	5	4	5	5	5	4	5	4	5	4	5	5	5	5	3	5	5	5	5
650	2	2	3	3	3	3	1	1	1	1	2	2	3	1	1	4	2	1	2	2	4	2	2	2	2	5	5	3	4	4	3	4	4	5	3	4	3	3	3	4	4	1	4	4	5	5	2	5	5
651	2	1	1	2	3	2	1	2	2	1	2	4	3	1	2	2	2	1	2	1	2	2	2	3	2	5	3	5	5	5	5	4	5	5	5	5	3	4	5	5	5	5	5	5	5	4	5	5	5
652	1	2	3	2	2	4	2	1	2	4	1	1	3	3	1	2	2	2	2	1	2	1	1	3	2	2	3	4	5	4	3	5	4	3	5	4	4	4	5	4	4	5	5	4	5	5	5	5	5
653	1	2	4	3	5	4	2	1	1	1	2	2	2	2	1	2	2	1	1	1	3	3	2	2	2	1	2	3	5	4	5	2	3	4	2	4	5	5	5	5	5	5	5	5	5	5	5	5	5
654	2	1	3	4	4	2	2	2	2	2	2	2	2	2	2	3	2	2	2	2	2	2	2	3	3	5	5	2	5	5	5	3	5	4	2	5	4	5	5	5	5	5	5	5	5	5	5	5	5
655	1	2	4	3	1	2	1	1	1	2	2	2	1	1	1	3	2	2	2	2	3	2	2	2	2	4	2	4	4	4	5	4	5	4	5	4	4	5	4	4	5	4	5	5	4	5	4	5	4
656	2	1	1	1	5	2	2	2	2	2	2	2	2	2	2	2	4	2	2	2	3	3	3	3	3	5	4	5	5	5	5	4	5	5	4	5	5	4	5	5	5	5	5	5	4	5	5	4	5
657	2	1	3	3	4	1	1	1	1	1	1	2	1	1	1	4	4	4	4	4	4	4	4	4	4	5	5	4	5	5	5	5	5	5	4	5	5	5	5	5	5	5	5	5	5	5	5	5	5
658	2	2	3	4	5	3	1	2	1	1	1	2	1	1	1	3	4	3	4	3	3	3	3	3	3	5	4	3	4	4	4	3	5	4	2	3	4	4	4	4	4	5	2	3	4	5	3	5	5
659	1	1	3	3	3	3	1	2	3	2	4	1	3	1	1	4	3	2	2	1	3	1	4	2	3	5	5	5	5	4	3	2	5	5	5	5	2	1	5	4	3	2	3	3	3	5	3	5	5
660	2	1	3	2	3	2	4	2	1	2	1	1	1	2	2	2	3	2	2	3	3	2	3	3	2	1	1	5	5	1	1	1	5	1	5	3	3	5	5	5	1	3	4	5	4	5	3	4	4
661	2	1	5	3	5	3	1	2	2	1	2	1	3	1	2	4	2	3	2	2	4	4	2	2	1	4	5	5	5	5	4	5	5	5	5	4	5	5	5	5	5	4	5	4	5	5	5	5	5
662	1	2	2	5	5	4	3	2	4	4	2	3	4	3	1	4	1	1	2	2	3	3	4	1	4	5	5	2	3	5	5	4	3	3	5	2	3	3	4	4	2	2	5	2	4	5	3	2	3
663	1	1	3	3	5	2	2	1	2	2	2	2	2	3	3	3	3	2	2	2	2	3	3	3	2	5	5	4	5	5	4	5	5	3	4	4	4	5	4	5	4	5	5	5	5	5	5	5	5
664	2	1	2	4	4	2	2	2	1	1	1	2	3	2	2	3	2	3	3	2	3	3	2	3	2	5	4	3	5	5	4	4	5	3	4	4	4	5	5	5	4	3	5	4	5	5	4	5	5
665	1	2	1	3	1	2	2	3	2	4	2	4	2	1	2	4	3	4	2	2	4	4	2	2	2	5	5	5	5	4	3	4	5	5	3	1	2	3	5	5	4	5	3	2	3	5	3	2	1
666	1	1	4	5	5	1	1	1	3	1	1	3	2	1	1	4	4	4	4	3	3	4	4	4	4	5	5	2	5	5	5	5	5	3	4	2	2	4	5	5	5	2	5	5	5	5	5	5	5
667	1	1	2	3	5	2	2	2	3	2	3	2	2	2	3	2	2	2	2	2	2	2	2	2	2	3	3	4	4	4	3	3	5	5	4	4	5	5	5	4	4	4	3	3	5	3	4	5	4
668	1	1	3	4	3	1	1	1	1	1	1	1	1	1	1	2	3	2	2	2	2	2	3	3	2	3	3	4	5	4	4	4	5	4	3	4	5	4	5	4	3	3	4	3	5	5	5	5	5
669	1	1	3	3	3	1	1	4	2	1	1	3	2	1	2	3	4	1	2	2	3	3	3	2	4	5	5	3	5	5	5	5	5	5	5	2	2	5	5	5	5	5	4	4	5	5	5	5	5
670	2	1	3	4	4	2	1	2	1	2	2	1	2	2	2	3	3	2	2	2	3	3	2	3	2	5	4	4	5	5	4	4	5	5	4	5	5	4	5	4	4	4	4	5	5	5	5	5	5
671	2	1	3	3	5	2	1	1	1	1	1	1	1	1	1	3	1	1	2	2	2	2	2	2	2	5	5	4	5	5	5	5	5	5	5	5	5	5	5	5	5	5	5	5	5	5	5	5	5
672	2	1	3	2	3	2	2	2	2	2	3	2	2	2	1	3	2	1	1	1	3	2	2	3	2	5	5	2	5	5	3	4	5	4	3	4	3	5	5	5	5	5	5	3	5	5	4	4	4
673	2	1	1	2	3	3	2	1	2	1	1	1	4	2	2	3	2	2	2	2	3	3	2	3	2	5	5	5	3	5	5	3	4	2	4	3	5	5	4	4	5	3	4	4	5	5	5	5	4
674	2	2	2	3	1	2	2	1	1	2	2	2	1	1	1	3	3	3	2	2	4	2	2	2	2	5	5	4	5	5	5	5	5	5	4	5	5	4	5	5	5	4	5	4	5	5	5	5	5
675	1	1	3	3	4	3	1	1	2	1	1	2	2	1	2	3	2	1	2	1	4	2	2	2	1	5	2	3	3	2	2	2	3	2	2	3	3	5	3	3	4	2	4	5	5	5	2	4	3
676	2	2	4	4	5	3	4	4	2	2	1	2	2	2	2	2	2	2	2	2	2	2	2	2	2	5	4	3	5	5	5	3	5	2	3	2	5	1	3	4	4	5	4	4	5	5	4	4	5
677	1	1	4	5	5	1	1	1	1	1	1	3	2	1	1	4	4	3	3	3	4	3	3	4	3	5	5	4	5	5	5	5	5	5	4	3	4	5	5	5	5	5	5	5	5	5	5	4	5
678	2	1	2	2	4	1	1	1	1	1	1	1	1	1	1	2	1	1	1	1	4	4	3	4	2	5	5	4	5	5	5	5	5	5	5	5	5	4	5	5	5	5	5	5	5	5	5	5	5
679	2	1	3	2	3	4	4	3	4	1	1	4	5	5	5	2	2	1	1	2	2	2	2	2	2	3	1	3	2	2	1	3	2	2	3	1	4	1	2	2	3	1	2	3	4	5	1	3	2
680	1	2	1	3	1	3	1	1	1	2	2	3	1	3	1	2	3	3	4	3	1	2	4	2	3	1	2	5	4	4	4	2	3	4	4	5	5	1	3	4	4	3	3	5	5	5	4	5	5
681	2	1	4	5	4	2	1	1	1	1	1	1	1	1	1	4	4	4	4	2	3	4	4	4	4	5	3	1	5	5	5	4	5	2	3	3	1	5	5	5	5	5	5	5	5	5	5	5	5
682	2	1	3	5	2	2	1	2	2	1	1	1	1	1	1	3	3	2	3	3	3	4	2	3	2	3	4	4	5	5	5	2	4	1	4	3	4	4	5	5	5	2	4	5	5	5	4	5	5
683	2	1	2	2	4	3	3	1	1	1	2	3	1	1	1	2	2	2	3	2	2	2	3	2	2	5	4	4	1	1	1	1	1	1	1	1	1	1	1	1	1	1	1	1	1	1	1	5	1
684	2	1	3	3	4	2	2	2	2	2	2	2	2	2	2	3	3	3	3	3	3	3	3	3	2	3	4	5	3	2	2	2	2	2	3	3	2	2	2	2	2	2	2	2	2	2	2	2	2
685	1	2	2	2	5	1	2	1	1	1	2	1	2	2	1	2	2	3	2	2	3	2	3	2	3	3	3	4	5	4	4	3	5	4	4	4	5	5	5	5	5	5	4	3	5	5	4	4	5
686	1	2	2	2	3	2	2	1	1	1	2	3	2	2	2	4	4	3	3	4	4	4	3	3	4	4	5	4	4	2	4	1	5	5	5	4	5	5	3	4	5	2	4	5	5	5	4	5	5
687	1	2	2	4	5	2	1	1	1	1	1	3	2	1	1	3	3	3	3	3	3	3	3	3	3	4	5	4	5	4	4	3	5	5	4	5	5	5	5	5	5	4	5	5	5	5	5	2	5
688	2	1	2	2	1	3	3	3	3	2	4	3	3	3	3	3	3	2	2	1	2	2	2	2	1	2	2	2	2	2	2	2	5	3	2	3	1	4	4	4	5	2	3	4	3	5	2	4	4
689	1	1	4	5	3	2	5	1	5	2	2	5	1	1	2	1	2	3	4	2	2	3	4	2	1	5	4	5	5	5	5	5	5	5	5	5	5	5	5	5	5	5	5	5	5	5	5	5	5
690	2	1	4	3	4	1	1	5	1	1	5	2	5	5	5	3	4	3	4	3	3	3	4	4	4	5	5	3	5	5	5	5	5	4	4	4	5	4	3	5	4	4	5	5	4	4	5	5	5
691	1	2	4	4	1	4	2	2	2	2	1	1	2	2	1	2	2	1	1	2	2	1	1	2	2	5	3	3	4	3	4	3	4	4	3	3	4	3	4	4	2	3	4	5	5	4	5	5	4
692	1	1	1	1	1	2	4	2	2	2	1	1	2	1	2	1	2	3	1	2	3	1	1	1	1	5	5	5	5	5	4	5	4	5	5	5	4	5	4	4	4	3	3	2	5	5	3	3	3
693	1	1	4	4	4	3	3	3	2	2	3	1	2	4	2	2	3	2	2	2	2	2	2	2	2	5	3	2	5	3	2	2	4	4	3	4	5	2	3	4	5	4	4	5	4	5	3	4	5
694	2	1	3	5	5	3	2	2	3	2	2	2	2	2	2	3	3	2	3	2	3	4	3	3	2	5	5	5	5	5	5	4	5	4	5	5	5	5	5	5	5	4	5	5	5	5	5	5	5
695	2	2	2	4	4	2	2	1	1	1	3	1	2	1	2	3	3	2	3	3	3	3	2	3	2	4	4	4	5	4	4	4	4	4	4	4	3	4	5	4	4	4	4	5	4	5	4	5	4
696	2	2	2	3	4	2	2	1	1	1	2	1	2	2	1	3	3	1	3	2	3	2	2	3	2	5	4	4	5	4	3	3	5	4	4	3	4	5	4	4	5	4	5	5	5	5	4	4	4
697	1	1	4	5	3	2	1	1	1	1	1	3	4	3	2	4	4	2	4	4	4	4	4	4	4	5	3	4	5	5	5	3	5	3	2	3	2	4	5	4	5	3	5	5	5	5	4	5	5
698	2	2	3	4	4	2	1	4	2	1	2	2	3	1	1	3	4	2	2	2	3	3	3	2	4	5	5	3	5	5	5	5	5	5	5	2	2	5	5	5	5	5	4	4	5	5	5	5	5
699	1	2	1	1	1	4	3	3	3	2	2	3	3	3	3	2	3	1	2	1	2	2	1	2	1	5	3	4	4	4	4	2	4	3	3	4	3	4	4	4	3	2	4	4	4	4	4	4	3
700	1	2	3	3	3	5	4	2	1	1	3	1	5	2	1	3	1	1	1	1	2	2	2	2	2	4	2	4	5	4	4	2	1	4	5	5	4	4	3	5	4	2	5	5	5	5	1	3	5
701	1	2	3	3	5	3	1	1	1	1	4	1	2	2	4	3	2	2	2	2	3	3	3	2	2	4	2	4	3	3	4	4	3	4	5	3	4	3	3	4	4	1	4	5	5	5	4	5	3
702	2	1	2	2	3	3	2	2	1	1	2	1	2	2	2	2	2	1	2	1	2	1	1	1	1	4	3	4	3	3	4	3	5	3	4	4	4	3	4	3	3	3	4	4	4	4	3	4	3
703	2	1	2	2	3	4	2	4	4	3	4	3	4	3	4	2	2	1	1	1	2	2	2	2	1	4	2	4	4	2	1	4	1	4	2	3	4	4	4	4	3	3	3	2	4	2	3	5	3
704	1	1	3	5	3	1	1	1	1	1	1	1	1	1	1	2	2	3	2	1	4	4	3	2	3	3	5	3	5	5	5	5	5	5	5	5	5	5	5	5	3	3	5	5	5	5	5	5	5
705	2	2	3	1	3	3	3	2	3	2	2	4	1	3	3	2	1	2	3	2	2	1	1	1	2	5	3	3	4	2	4	4	3	3	2	4	4	1	4	4	3	4	2	4	5	5	5	5	4
706	1	1	4	5	2	1	1	1	1	1	1	2	2	1	1	4	3	3	2	2	4	4	4	4	3	5	5	5	5	5	5	5	5	5	5	5	5	5	5	5	5	5	5	5	5	5	5	5	5
707	1	2	1	1	5	3	2	2	3	2	2	2	3	2	2	2	2	1	2	2	2	2	1	2	2	5	3	4	4	4	4	2	4	4	3	4	2	5	4	4	4	2	4	4	4	5	4	5	5
708	1	2	2	3	1	4	2	2	1	1	1	1	3	2	2	4	3	2	3	2	4	3	2	3	2	5	5	5	4	5	4	4	5	5	5	5	4	5	4	4	5	3	4	3	5	5	4	5	5
709	2	1	4	5	5	2	1	1	1	1	1	1	1	1	1	3	2	3	2	2	2	3	3	3	2	5	4	3	5	5	4	4	5	4	5	5	5	5	5	5	4	5	5	5	5	5	5	5	5
710	1	1	4	4	5	2	2	2	2	2	2	3	2	2	2	3	3	3	4	3	4	4	3	4	3	5	3	3	4	4	2	3	5	5	4	3	2	2	4	4	4	3	5	2	5	5	3	5	4
711	2	1	2	3	3	2	1	2	1	1	1	1	1	1	1	4	4	4	3	4	4	4	4	4	4	5	5	5	5	5	5	5	5	5	5	5	4	5	5	5	5	5	5	4	5	5	5	5	5
712	1	1	1	1	1	2	1	2	1	1	1	1	2	1	3	3	3	3	3	1	3	2	3	3	2	5	3	5	3	5	5	5	5	5	2	5	3	5	5	5	5	3	5	5	5	5	5	5	5
713	2	2	4	3	4	1	1	1	1	1	2	1	1	1	1	4	4	2	3	3	3	3	2	2	2	5	5	4	5	5	5	5	5	5	5	5	5	5	5	5	5	5	5	5	5	5	5	5	5
714	2	1	3	4	4	2	2	2	1	1	1	2	3	2	2	3	3	2	3	3	3	2	3	2	3	4	5	4	4	5	5	4	5	5	5	5	5	3	5	5	4	5	5	5	5	3	5	2	5
715	1	1	4	3	3	1	3	2	2	2	1	3	2	2	2	4	2	2	2	2	4	3	4	3	3	5	5	1	4	4	3	4	5	4	5	5	5	3	2	3	4	3	5	5	5	5	5	5	5
716	1	2	1	1	1	2	1	1	1	1	1	3	1	1	1	2	2	2	2	2	2	2	2	2	2	4	4	4	5	5	4	5	1	1	5	4	4	4	5	4	5	5	5	5	5	5	4	5	5
717	2	1	1	2	1	2	3	1	1	1	2	1	3	2	1	1	2	3	3	2	1	1	2	3	1	5	4	5	4	5	5	4	5	4	5	4	3	5	4	3	3	5	3	3	3	5	4	3	3
718	2	2	2	3	4	2	2	2	2	2	2	2	3	2	2	3	3	2	2	2	3	3	2	3	2	5	3	4	4	3	3	4	4	4	3	4	2	3	4	4	3	3	4	4	5	4	3	4	4
719	2	2	3	1	4	3	1	3	1	2	1	3	1	1	3	1	2	3	4	4	2	1	3	4	1	4	3	5	4	3	4	4	4	4	5	4	3	5	4	3	5	4	3	5	4	3	5	4	3
720	1	1	1	4	4	2	2	1	2	1	2	2	2	1	2	3	2	1	2	1	2	2	2	2	2	5	4	3	5	5	4	4	5	5	4	4	4	5	5	5	5	5	5	5	5	5	4	5	5
721	2	1	3	3	2	5	4	4	3	3	3	2	3	3	3	3	2	3	3	2	3	2	3	2	2	4	3	4	5	3	2	3	5	1	4	4	2	2	4	4	3	1	2	1	4	3	2	5	1
722	1	1	3	5	3	2	2	2	2	2	3	5	3	2	2	3	3	3	3	3	3	3	3	3	3	4	4	5	4	4	4	2	3	2	2	3	3	4	4	4	4	3	3	3	3	4	3	4	3
723	1	2	1	1	3	3	3	2	2	2	2	2	3	2	3	2	2	2	2	2	2	2	2	2	2	3	4	4	4	4	3	3	5	4	5	4	5	3	3	4	5	4	4	4	5	4	4	5	4
724	2	1	4	4	4	1	1	1	1	1	1	2	1	2	2	4	2	4	3	1	3	2	2	2	2	2	3	2	5	5	4	5	5	4	4	4	4	5	5	5	5	5	5	5	5	5	5	4	5
725	2	1	4	4	4	3	2	2	2	2	2	2	2	1	2	2	3	2	3	3	4	4	3	3	2	5	3	4	3	3	5	3	4	4	4	2	3	5	5	5	4	2	3	4	5	5	4	5	4
726	1	1	2	1	4	2	3	2	1	2	2	2	2	2	2	2	2	2	2	2	2	3	2	1	1	5	4	4	3	4	4	4	5	5	5	4	3	4	4	4	3	4	5	5	4	4	4	3	4
727	2	1	1	3	2	3	2	1	1	1	2	1	3	3	1	2	2	2	2	2	2	2	2	2	1	4	3	5	3	3	4	2	5	3	5	4	5	5	4	4	3	3	3	5	4	5	2	5	3
728	1	2	3	2	1	2	1	4	1	2	1	2	1	1	2	1	2	3	4	3	2	1	3	4	1	5	4	3	5	4	3	5	4	3	5	4	3	5	5	5	5	5	3	4	5	3	5	4	3
729	1	1	2	4	3	1	1	1	1	1	2	1	2	1	1	4	2	2	4	4	2	3	1	4	4	3	4	4	3	5	5	5	5	4	5	5	3	4	5	5	5	5	5	5	4	5	5	5	5
730	2	1	3	4	3	1	1	4	2	1	1	3	2	1	2	3	4	2	2	2	3	3	3	2	4	5	5	3	5	5	5	5	5	5	5	2	2	5	5	5	5	5	4	4	5	5	5	5	5
731	1	2	2	2	5	3	3	3	2	1	2	1	1	2	1	3	2	1	1	2	3	2	1	2	2	4	4	4	5	2	2	3	3	2	3	3	5	3	4	3	3	3	5	4	5	5	3	5	5
732	1	1	2	4	4	2	1	1	1	1	1	2	2	2	2	2	2	1	2	2	3	3	2	3	2	5	4	4	5	4	4	5	5	4	3	4	4	5	5	5	5	4	5	5	5	5	4	5	5
733	1	2	4	3	4	4	3	1	1	5	4	2	2	1	3	3	3	2	2	3	3	3	2	3	3	4	5	4	5	5	5	4	5	3	5	3	4	5	5	5	5	2	2	5	3	5	3	5	5
734	2	2	3	2	2	3	1	2	1	1	1	3	4	2	1	4	4	3	2	1	1	1	2	2	2	4	4	5	2	4	3	3	5	5	5	2	3	5	5	5	5	1	4	3	5	5	4	4	3
735	1	1	4	5	5	5	1	3	3	3	1	3	3	1	1	4	4	4	4	4	4	4	4	4	4	5	3	1	5	5	3	1	5	3	3	1	1	4	1	1	1	5	5	5	5	5	5	5	5
736	1	2	2	3	3	2	1	3	1	1	1	1	2	1	1	3	3	2	3	3	3	3	2	3	3	5	4	3	4	5	5	3	5	4	3	4	5	5	4	5	4	3	5	5	5	5	5	5	5
737	2	1	2	3	4	2	2	2	2	1	1	3	3	2	2	3	3	2	3	3	3	2	2	3	4	5	5	3	5	5	5	5	5	5	5	4	3	5	5	5	4	5	5	4	5	5	5	3	5
738	2	1	3	2	2	3	3	2	2	1	1	2	3	2	1	3	2	3	2	2	3	3	2	2	2	5	5	5	5	4	4	4	5	4	5	5	5	5	5	5	5	4	4	5	5	5	5	5	5
739	2	1	4	5	5	2	2	1	2	1	1	2	1	2	2	2	2	2	2	2	3	2	2	2	1	4	3	3	4	4	4	3	4	3	3	4	3	4	3	3	3	4	4	4	5	4	4	5	4
740	1	1	2	4	3	1	1	2	1	1	1	3	1	1	1	3	2	2	2	2	2	2	2	2	2	5	4	3	5	4	4	4	4	3	4	4	4	5	5	5	5	3	5	5	5	5	5	5	5
741	2	2	1	3	4	2	1	2	2	1	1	4	4	1	1	4	1	1	2	2	2	2	2	2	2	5	5	2	5	3	3	3	3	5	4	3	5	2	4	5	4	2	3	5	5	5	4	5	5
742	1	2	2	5	3	2	2	2	2	2	2	2	2	2	2	2	2	1	1	1	1	2	2	1	2	3	4	3	3	3	3	3	3	4	3	3	3	3	4	3	4	3	3	4	3	4	3	4	3
743	1	1	3	4	4	2	2	2	1	1	1	2	1	1	1	4	3	3	2	2	3	3	3	3	2	5	3	2	5	5	5	3	5	5	4	4	4	5	5	5	5	5	5	5	5	5	5	5	5
744	1	1	1	2	2	1	1	1	1	1	1	1	1	1	1	3	2	1	3	1	4	3	3	3	2	5	3	3	5	5	5	4	5	5	4	5	4	5	5	5	5	5	5	5	5	5	5	5	5
745	1	1	2	3	1	3	2	2	2	3	3	2	2	2	3	2	2	2	2	3	2	3	2	3	2	3	3	3	3	4	4	3	4	3	4	4	4	3	3	4	3	4	3	4	3	3	4	4	4
746	1	1	4	5	4	1	1	1	1	1	1	2	1	1	1	4	4	4	4	4	4	4	4	4	4	5	5	5	5	5	5	4	5	4	4	4	3	5	5	5	5	5	5	5	5	5	5	5	5
747	1	1	3	5	5	1	1	1	1	1	1	3	1	1	1	3	2	2	2	2	2	2	2	2	1	5	5	4	5	5	5	4	5	4	5	5	5	4	5	5	5	5	5	4	5	5	5	5	5
748	2	2	1	3	3	2	2	1	1	1	1	1	2	1	1	3	2	2	2	1	2	3	1	2	2	5	4	3	5	4	4	3	4	3	5	5	5	5	5	4	5	5	5	5	5	5	5	5	5
749	1	2	2	1	2	2	3	1	2	2	3	3	1	2	4	2	3	4	4	1	2	3	4	4	1	3	4	5	1	2	2	1	3	4	5	5	4	1	2	3	3	4	4	5	2	2	3	4	5
750	2	1	4	4	4	2	1	2	2	1	2	1	2	2	2	3	3	2	3	3	3	4	3	3	3	5	4	3	5	5	4	4	5	5	4	4	5	5	5	5	5	4	5	5	5	5	5	5	5
751	2	1	1	3	3	3	3	1	2	1	2	1	4	1	1	3	2	1	2	1	4	2	2	2	1	5	3	4	3	3	3	3	5	5	4	3	5	4	5	3	3	3	3	3	5	5	4	4	5
752	1	1	3	3	2	3	4	2	3	1	1	2	4	4	1	2	1	1	1	2	2	2	3	2	2	2	4	5	3	3	3	3	2	3	2	4	5	3	1	2	3	4	4	5	3	2	5	5	5
753	1	1	4	4	5	1	1	1	1	1	1	1	2	1	1	4	4	4	4	4	4	4	4	4	4	5	5	1	5	5	5	5	5	5	1	5	5	1	5	5	5	5	5	5	5	5	5	5	5
754	1	1	4	3	5	1	1	1	1	1	2	3	3	1	1	3	3	1	2	3	2	4	3	3	3	5	3	4	5	5	5	4	3	5	3	4	5	5	5	5	5	5	5	5	5	5	2	4	5
755	2	2	3	3	4	3	1	1	1	1	1	1	1	1	1	2	2	2	3	2	3	4	3	2	3	3	3	3	5	3	5	3	5	2	2	4	4	4	4	5	5	4	5	5	5	5	5	5	5
756	1	2	3	2	1	2	2	2	3	3	1	2	2	2	2	1	2	2	3	2	2	2	3	2	2	5	4	4	5	4	4	3	4	4	4	5	5	5	4	3	3	3	4	4	5	5	4	4	4
757	1	2	3	4	5	1	1	1	1	1	1	1	1	1	1	2	2	4	1	3	3	3	3	3	3	5	5	5	5	5	5	5	5	1	1	5	5	5	5	5	5	5	5	5	5	5	5	5	5
758	2	1	4	5	4	1	1	1	1	1	1	1	1	1	1	3	3	3	2	2	3	3	3	3	3	5	5	4	5	5	5	5	5	5	5	5	5	5	5	5	5	5	5	5	5	5	5	4	5
759	1	2	2	4	3	2	3	1	1	1	3	2	3	3	2	2	2	1	3	3	4	2	2	2	3	4	3	4	5	4	4	3	5	3	3	2	1	3	4	3	4	2	4	3	4	5	3	5	3
760	2	1	4	5	4	1	1	1	1	1	1	2	1	1	1	4	4	4	4	4	4	3	3	2	2	4	5	3	5	5	5	4	5	4	3	3	3	5	4	5	5	5	5	5	5	5	5	5	5
761	1	2	3	5	3	3	3	3	3	1	3	2	3	2	4	2	3	2	2	2	3	2	2	3	3	5	2	5	4	3	3	4	4	3	4	4	3	3	4	3	3	1	4	4	5	4	3	5	4
762	2	1	5	4	3	1	1	1	1	1	1	1	1	1	1	4	4	4	4	4	4	4	4	4	4	5	5	5	5	4	5	4	5	5	5	4	5	4	5	5	5	5	5	3	5	5	5	5	4
763	1	2	5	4	4	4	2	1	1	1	3	1	1	3	1	3	3	2	3	3	3	3	3	3	3	5	4	4	4	4	5	4	2	3	1	4	3	4	5	4	5	3	3	2	3	4	3	5	5
764	2	1	2	2	2	4	4	3	4	3	3	4	4	3	4	4	3	2	2	2	2	2	2	2	2	4	1	5	2	2	2	1	4	3	2	3	2	2	2	2	3	1	3	2	2	3	3	2	2
765	1	2	1	3	5	3	1	1	1	1	1	1	1	1	1	3	3	2	2	2	3	3	2	2	2	5	3	5	5	5	5	3	5	5	4	4	5	2	5	5	5	5	5	4	5	5	4	5	5
766	2	2	3	4	3	4	2	1	1	1	2	4	4	2	1	2	2	1	2	1	2	2	2	2	2	5	5	3	5	5	3	3	3	3	5	3	5	5	4	5	4	2	5	5	5	5	4	5	5
767	1	1	2	2	3	2	1	2	2	1	1	1	2	2	2	3	1	2	1	2	3	2	2	2	2	4	4	4	5	5	5	4	5	4	4	5	5	4	4	5	5	5	5	5	5	5	5	5	5
768	1	2	1	4	3	4	3	1	1	1	1	3	1	1	1	2	3	2	2	1	3	2	2	2	2	5	2	4	4	4	4	3	3	2	4	4	3	4	3	4	3	2	1	4	5	4	3	5	4
769	1	2	2	3	4	2	2	1	1	1	1	1	1	1	1	2	3	1	2	1	3	2	2	3	2	4	3	5	4	4	3	2	2	4	4	4	3	5	4	4	4	3	3	4	5	4	4	5	5
770	1	1	4	4	5	1	1	1	1	1	1	1	1	1	1	4	3	2	3	1	3	3	3	3	3	5	5	1	5	5	5	5	5	5	5	5	5	5	5	5	5	5	5	5	5	5	5	5	5
771	2	2	2	3	4	2	1	1	1	1	2	3	1	1	1	3	2	3	3	2	4	3	3	4	2	4	3	5	5	4	5	3	5	4	5	4	4	5	4	5	4	3	4	5	3	5	4	5	5
772	1	2	1	1	2	1	1	2	1	1	3	3	2	1	1	1	2	3	4	1	2	3	4	1	2	5	5	5	4	4	4	4	4	4	4	4	4	5	5	5	5	5	5	4	3	2	1	5	5
773	1	2	2	3	4	2	2	1	1	1	2	2	2	2	1	3	2	2	2	2	3	2	2	3	2	5	4	4	5	5	4	4	4	5	4	4	4	5	5	5	5	4	5	5	5	5	4	5	4
774	2	2	4	3	4	4	2	1	1	2	2	3	2	2	2	2	2	1	1	1	2	1	2	2	1	5	4	4	4	4	4	3	2	4	3	3	2	3	4	4	3	5	5	4	5	4	4	5	3
775	2	1	3	2	4	1	1	1	1	1	1	2	2	1	1	3	2	2	2	2	4	4	2	3	3	5	5	4	5	5	5	5	5	4	2	5	5	5	5	5	5	5	5	5	5	5	5	5	5
776	2	1	4	5	3	2	1	2	2	1	3	3	3	2	2	2	3	2	2	2	3	4	2	3	4	5	3	3	5	4	3	2	4	4	3	4	2	5	5	4	4	4	5	4	5	5	4	5	5
777	2	1	4	5	5	2	2	1	1	1	1	2	1	1	2	3	3	2	2	3	3	4	3	4	3	5	5	5	5	5	5	5	5	5	5	5	5	5	5	5	5	5	5	4	5	5	5	5	5
778	2	2	1	1	3	3	3	2	1	1	3	1	3	2	2	3	3	2	2	3	3	3	3	3	3	5	3	4	4	4	4	3	5	4	3	3	4	4	4	4	3	4	5	2	5	3	3	5	4
779	1	2	2	3	3	2	2	2	1	1	3	2	2	2	2	4	2	1	2	1	3	3	1	3	3	4	2	3	5	3	3	2	2	2	3	4	3	4	3	3	3	2	5	3	5	3	3	5	5
780	2	1	3	3	5	1	1	1	1	1	1	2	1	1	1	4	2	2	2	2	4	2	2	3	2	5	4	3	5	5	3	4	5	5	5	5	4	4	5	5	5	4	5	5	5	5	5	5	4
781	2	1	4	5	4	4	1	4	3	5	3	1	3	4	3	2	2	1	2	2	2	2	2	1	2	3	4	5	5	5	1	2	3	4	3	3	3	3	2	3	5	4	2	2	1	3	4	5	5
782	2	2	2	3	3	4	4	2	2	2	4	3	4	4	4	3	3	2	2	2	3	2	2	3	3	5	3	4	3	3	3	2	3	4	3	3	3	2	4	1	2	2	2	2	4	5	4	4	3
783	2	1	2	4	4	3	3	1	2	1	1	1	3	3	1	2	3	2	2	2	3	3	3	3	2	5	4	4	5	5	4	2	5	1	3	4	4	5	4	4	4	3	4	5	5	5	5	5	4
784	1	1	1	3	4	1	1	1	1	1	1	2	1	2	1	3	3	2	2	2	2	3	2	3	2	5	4	3	5	5	5	4	5	5	4	4	4	5	5	5	5	5	5	5	5	5	5	5	5
785	1	2	2	3	3	2	2	1	1	1	1	1	4	1	2	2	2	3	2	2	3	2	2	2	2	5	4	3	5	5	4	4	5	5	2	3	5	5	5	5	5	5	5	5	5	5	5	5	5
786	1	1	2	2	3	3	3	3	3	1	1	1	5	2	2	1	2	1	3	4	1	3	4	1	4	5	5	5	5	5	5	4	4	4	3	2	1	5	5	4	3	2	2	2	2	2	2	2	2
787	1	1	3	3	3	1	2	1	3	1	1	1	1	1	1	4	2	1	1	2	3	2	2	2	2	5	4	3	5	5	4	2	5	4	2	3	5	5	5	5	5	4	5	5	5	5	5	5	5
788	1	2	4	1	4	1	1	1	1	1	1	1	1	1	1	4	2	4	4	4	4	4	4	4	4	5	5	4	5	5	5	5	5	5	5	3	5	5	5	5	4	5	5	4	4	5	3	5	5
789	2	1	3	3	4	3	2	2	3	3	3	3	3	3	3	2	2	2	2	1	2	2	2	2	2	4	4	4	3	3	3	3	4	4	3	3	3	4	4	3	3	2	3	3	3	3	3	3	3
790	2	1	3	5	5	4	4	1	1	1	1	1	1	2	1	4	4	4	4	4	4	4	4	4	4	5	5	4	4	5	5	5	5	5	4	5	5	5	5	5	5	4	5	5	5	5	5	5	4
791	2	1	3	2	3	2	2	2	1	1	3	3	2	1	2	2	2	2	2	2	2	2	1	1	1	4	4	4	5	4	4	3	3	5	4	4	4	5	4	5	5	4	4	4	5	5	5	5	5
792	2	2	2	3	3	3	3	2	2	2	2	1	4	3	2	2	2	1	1	1	2	2	2	2	2	4	1	4	4	2	3	5	4	4	2	3	5	4	3	4	3	3	5	5	5	5	4	5	5
793	2	1	2	3	5	4	2	3	3	3	3	3	3	4	3	3	4	2	3	2	3	3	3	3	3	4	3	4	3	3	3	5	5	1	5	4	5	5	5	4	3	3	3	3	4	4	2	5	5
794	1	1	2	2	2	2	3	5	5	4	1	3	2	4	3	2	1	1	3	4	4	4	4	3	2	3	3	3	4	5	4	2	1	2	3	4	5	5	4	3	2	1	1	2	3	3	4	5	5
795	2	2	4	3	2	2	2	2	2	1	2	2	2	2	2	4	3	3	3	3	3	3	3	3	3	5	5	4	5	5	5	5	5	5	5	5	5	5	5	5	5	4	5	5	5	5	4	5	5
796	1	1	4	5	5	1	1	1	1	1	1	1	1	1	1	4	4	3	3	3	3	3	3	3	3	5	5	4	5	5	5	5	5	5	5	5	5	5	5	5	5	5	5	5	5	5	5	5	5
797	1	1	2	3	3	2	2	2	2	2	2	2	2	2	2	2	2	2	2	3	3	3	2	2	2	5	4	4	5	5	4	4	4	5	4	4	4	4	5	4	5	5	4	5	5	5	4	5	4
798	1	1	5	4	5	1	1	2	1	1	1	1	1	1	1	4	4	3	3	3	4	4	4	4	3	5	5	3	5	5	5	4	5	5	4	3	5	5	5	5	5	5	5	5	5	5	5	4	5
799	2	1	4	4	4	4	4	4	2	2	3	3	4	4	2	2	2	2	2	2	2	2	2	2	2	3	2	4	2	2	3	2	3	2	5	3	4	3	2	1	1	2	2	2	4	4	2	3	3
800	2	1	2	3	3	1	1	1	1	1	1	2	1	1	1	3	4	1	2	2	3	2	2	2	2	5	3	3	5	5	5	4	5	5	5	5	5	5	5	5	5	5	5	5	5	5	5	5	5
801	1	1	1	2	1	4	2	1	1	1	1	2	3	2	1	3	4	2	3	3	3	2	2	3	3	3	4	5	5	3	2	4	3	3	3	4	5	5	5	3	5	5	5	5	5	5	3	5	5
802	1	2	3	3	3	3	1	1	1	1	1	1	2	1	1	2	2	2	3	2	2	3	1	1	2	5	2	4	4	3	3	4	5	5	4	4	4	4	5	5	5	3	5	4	5	5	5	5	5
803	1	1	4	4	3	2	1	2	1	1	1	3	2	1	1	2	2	1	1	1	2	2	2	2	1	4	5	4	5	4	4	3	5	5	4	4	5	5	4	5	4	4	4	4	5	5	4	5	5
804	2	1	1	2	3	3	3	2	3	2	2	2	3	3	2	2	3	2	2	2	3	3	2	2	2	5	2	5	4	3	3	3	3	3	5	4	4	3	4	3	5	4	5	5	5	5	3	5	5
805	2	1	4	4	2	2	1	2	1	1	2	3	3	3	2	3	3	2	2	2	2	3	2	2	3	5	5	4	5	4	4	5	4	4	5	4	5	5	5	4	5	5	5	5	4	5	5	5	4
806	2	2	3	4	4	5	4	4	2	1	4	4	4	3	2	4	2	3	4	2	4	4	2	4	3	5	4	4	5	5	5	4	5	5	4	4	4	5	5	5	5	4	5	5	5	5	4	5	5
807	2	1	4	3	3	3	3	4	2	2	1	4	4	2	3	3	3	3	2	3	3	3	2	3	2	4	2	4	3	4	2	2	4	3	3	3	2	2	3	2	2	2	3	3	4	4	2	2	3
808	2	2	2	2	2	3	3	2	3	2	2	3	1	2	3	1	1	1	2	2	3	2	1	2	2	4	5	4	5	5	5	4	3	2	4	2	1	3	4	1	2	2	2	4	4	5	4	3	4
809	1	2	4	3	3	2	2	1	1	1	1	1	1	1	1	3	3	2	2	2	3	3	2	2	2	5	4	4	4	5	5	2	4	3	3	4	4	5	5	5	5	4	5	5	5	5	5	5	5
810	1	1	4	5	4	3	2	1	1	2	1	1	1	1	1	3	3	2	3	2	3	3	3	3	3	1	3	2	4	4	5	4	5	1	2	3	3	5	1	5	5	5	5	5	5	5	5	3	4
811	2	1	4	4	5	2	2	1	1	1	1	1	1	2	1	3	3	3	3	3	4	2	2	3	3	5	4	4	4	5	4	4	5	5	4	5	4	5	5	5	5	4	4	5	5	4	4	5	4
812	2	2	3	3	4	2	1	1	1	1	1	2	1	1	1	4	2	2	2	3	4	4	2	2	3	4	2	5	5	5	5	1	4	4	5	5	5	5	3	5	5	5	5	5	5	5	5	5	5
813	2	2	1	4	3	4	3	1	2	2	4	2	2	2	2	2	2	1	1	1	2	2	1	2	2	5	3	5	4	4	4	3	4	2	4	4	5	4	4	4	4	3	4	3	4	5	4	5	4
814	2	1	5	5	3	2	2	1	1	1	1	3	3	2	1	2	3	2	2	3	3	3	3	3	3	5	3	3	4	5	5	2	4	2	3	3	5	5	5	5	5	5	5	5	5	5	4	5	5
815	1	1	3	3	5	2	2	2	2	2	2	2	2	2	2	2	2	1	2	2	2	2	2	2	2	5	5	3	4	4	4	2	3	3	3	3	3	3	3	3	3	3	4	4	3	4	3	4	4
816	2	1	1	2	5	4	1	1	1	4	3	1	1	1	1	2	3	1	2	2	1	2	3	3	1	5	2	3	3	3	4	4	5	1	3	3	4	5	5	5	5	2	3	2	3	4	2	5	2
817	1	1	4	3	4	2	2	2	2	2	1	4	4	1	1	3	2	2	3	2	1	4	2	3	1	5	3	4	4	4	4	2	4	4	5	5	4	4	4	5	5	3	5	4	5	5	5	5	4
818	2	1	1	3	3	1	1	1	1	1	2	4	2	1	2	4	4	1	2	1	4	2	3	4	2	5	4	2	5	5	4	5	5	5	5	5	5	4	5	5	5	4	5	4	5	5	5	5	5
819	2	1	3	3	4	3	2	1	1	1	1	1	1	1	2	3	3	3	1	2	4	2	2	2	2	3	3	4	4	3	4	2	4	4	5	2	4	5	5	3	4	5	5	4	5	5	5	5	4
820	2	1	3	3	5	3	2	2	2	2	2	3	3	2	2	2	3	2	2	1	3	2	2	3	2	5	3	4	5	4	3	2	4	5	5	5	2	3	4	5	4	2	5	4	5	5	2	5	5
821	1	2	3	3	4	2	1	1	1	1	1	2	1	1	1	3	3	2	2	2	2	2	2	2	2	5	4	4	5	5	3	4	5	5	5	4	4	4	5	5	5	4	5	5	5	5	5	5	5
822	1	2	2	2	5	2	2	4	1	2	1	2	2	3	4	1	2	2	4	4	4	1	1	2	4	5	4	5	4	5	5	3	2	5	2	5	2	5	4	5	4	5	4	5	3	3	2	2	2
823	1	2	1	1	4	3	3	3	3	1	3	4	4	3	3	2	2	2	2	2	3	2	2	2	2	4	3	5	3	4	2	3	3	3	4	3	2	5	2	3	2	2	4	3	4	3	3	3	2
824	2	1	4	5	5	1	1	1	1	1	1	3	1	1	1	4	4	4	4	3	4	4	2	4	3	5	5	3	5	5	5	5	5	5	3	3	5	5	5	5	5	5	5	5	5	5	5	5	5
825	1	2	2	3	4	2	2	2	2	1	2	2	2	2	2	3	2	2	2	2	3	2	2	2	2	4	4	5	4	4	4	4	4	4	5	4	4	4	4	4	4	3	4	4	4	4	4	4	4
826	2	2	1	3	5	4	2	2	2	2	1	1	4	3	2	4	4	2	2	2	3	3	3	3	3	3	1	3	5	4	2	2	3	1	4	4	2	4	3	3	3	3	3	3	5	5	2	5	3
827	1	2	1	3	2	3	3	1	1	1	1	2	1	2	1	2	3	1	1	1	2	2	1	2	1	4	3	5	4	4	4	4	4	5	4	4	4	5	4	4	4	3	5	5	5	5	4	5	4
828	1	2	1	2	3	1	4	4	4	5	5	5	5	5	5	4	4	4	4	4	4	4	4	4	2	3	2	3	2	3	2	4	2	4	3	2	3	2	3	2	3	2	2	2	2	3	2	2	2
829	1	2	4	3	4	1	1	1	1	1	1	1	1	1	1	3	4	2	3	2	3	3	2	2	3	5	5	2	4	5	5	4	5	5	3	3	5	5	4	5	4	5	5	5	5	5	5	5	4
830	2	1	3	3	5	2	2	2	2	1	2	3	2	2	2	4	1	4	2	1	3	3	3	2	1	5	4	4	5	4	4	5	5	4	4	4	5	4	5	5	5	4	4	4	5	5	5	4	5
831	2	1	3	4	5	1	1	1	1	1	1	2	1	1	1	2	2	2	2	2	2	2	2	2	2	5	5	5	5	5	5	5	5	5	5	5	5	5	5	5	5	5	5	5	5	5	5	5	5
832	2	2	2	3	3	2	1	1	1	1	1	2	1	1	1	3	3	3	3	3	3	3	2	3	3	5	4	2	4	2	4	3	4	4	4	4	4	3	4	4	4	4	4	4	4	5	4	4	4
833	1	1	3	2	4	2	2	2	2	2	2	2	3	2	2	2	2	2	2	2	2	2	2	2	2	4	4	4	3	4	4	4	4	4	4	4	4	4	4	4	4	2	4	4	4	4	4	5	4
834	1	1	2	2	4	3	3	2	2	2	4	4	3	2	2	3	3	2	3	4	3	3	2	4	3	4	4	5	4	4	5	5	4	3	4	4	4	5	4	3	4	4	5	5	4	5	4	5	4
835	1	2	3	4	2	4	3	1	2	2	3	2	3	2	1	3	2	1	2	2	1	3	2	2	2	4	2	5	4	3	4	2	5	4	4	5	3	5	3	2	1	2	4	3	5	5	1	2	3
836	2	1	2	4	3	3	2	1	1	1	2	2	2	2	2	2	2	1	1	1	3	3	2	2	2	5	4	4	5	5	4	4	5	5	5	4	4	4	5	5	4	4	5	4	5	4	4	5	5
837	2	1	4	2	5	3	2	1	1	1	1	2	2	1	1	2	1	2	2	3	4	4	4	4	4	5	4	5	5	5	5	5	5	5	5	5	5	5	5	5	5	5	5	5	5	5	5	5	5
838	1	2	2	2	5	2	2	1	1	2	2	1	2	1	1	3	3	3	3	3	3	3	3	3	3	5	4	5	5	4	4	4	5	4	5	5	3	4	5	5	4	5	4	5	5	5	5	5	4
839	1	2	1	2	2	2	1	2	2	3	2	1	3	2	3	2	2	2	2	2	2	2	2	2	2	5	5	5	5	5	5	5	5	5	5	5	5	5	5	5	5	5	5	5	4	4	5	3	3
840	2	1	2	4	3	2	1	1	1	2	1	3	2	1	2	3	2	1	1	1	2	2	3	4	3	5	4	4	4	5	3	3	4	1	4	4	5	4	5	5	4	4	5	5	5	5	4	5	5
841	1	2	2	5	5	2	2	2	2	1	1	2	1	3	2	4	2	3	3	3	3	3	3	3	3	5	5	3	5	4	4	5	5	5	5	4	4	4	5	5	5	5	5	5	4	4	5	4	5
842	1	1	2	4	4	1	1	1	1	1	1	3	3	1	2	3	3	3	3	3	2	3	2	4	3	5	3	2	4	4	4	3	5	5	3	3	3	5	4	4	4	4	4	4	4	5	4	5	4
843	1	2	2	3	2	5	4	4	3	3	5	2	3	3	3	3	3	2	2	2	2	3	2	2	1	3	1	5	3	3	3	3	3	3	4	2	2	3	3	3	3	2	3	3	4	2	3	3	3
844	1	1	3	5	5	2	1	1	2	1	1	1	1	5	1	4	4	4	4	4	4	4	4	4	4	5	5	5	5	5	5	5	5	5	5	5	5	5	5	5	5	5	5	5	5	5	5	5	5
845	2	1	1	3	4	3	3	3	1	2	3	2	3	2	2	4	2	3	3	3	4	2	3	3	3	5	2	5	3	3	3	3	4	4	5	4	4	5	4	4	3	4	3	4	4	5	5	5	4
846	1	2	5	5	3	3	2	3	3	2	3	3	4	3	2	3	3	2	2	2	3	2	2	2	2	3	3	2	3	3	3	3	4	4	4	4	4	3	4	4	3	3	3	4	5	5	4	5	4
847	2	2	5	2	2	2	2	1	2	2	2	2	1	1	1	2	3	4	1	1	2	3	4	4	4	5	5	5	5	5	5	4	4	4	5	5	5	5	5	5	5	5	5	4	4	4	5	5	5
848	1	1	2	3	5	2	2	2	2	2	2	2	2	2	2	2	2	2	2	2	2	2	2	2	2	4	4	4	4	4	4	4	4	4	4	4	4	5	4	4	4	4	4	4	4	4	4	4	4
849	2	1	4	3	3	3	2	4	2	2	4	3	3	3	3	3	3	2	2	3	3	2	4	4	3	5	4	4	3	2	2	4	2	4	3	5	3	1	2	2	3	3	2	2	4	3	3	2	2
850	2	2	1	1	1	3	4	2	4	4	4	2	3	3	4	2	1	1	1	1	2	1	2	1	3	5	3	3	2	1	2	5	4	3	1	2	2	3	2	1	4	3	2	3	5	4	2	3	4
851	2	2	1	2	3	3	2	2	1	1	3	2	1	1	1	2	2	2	2	2	2	2	1	2	2	3	3	5	4	4	4	3	4	5	3	4	5	5	5	5	3	5	3	5	5	5	5	5	5
852	2	1	1	3	3	3	3	3	4	2	1	1	1	3	3	2	2	2	2	2	2	2	1	1	1	5	5	5	1	2	4	5	5	1	5	4	3	5	5	4	3	2	5	5	5	5	5	5	5
853	1	1	4	4	4	3	3	1	1	1	1	1	1	1	1	3	3	3	3	3	4	4	3	3	3	4	3	5	5	5	5	3	4	3	5	4	5	5	4	4	5	5	5	5	5	5	3	5	5
854	1	2	2	2	4	3	4	1	3	2	2	5	4	2	3	4	4	2	2	2	3	2	2	3	2	5	3	5	3	2	2	3	5	4	3	3	3	5	5	4	4	2	3	4	4	5	4	5	4
855	1	2	1	2	2	3	3	2	2	3	1	3	2	2	4	1	2	3	4	1	3	4	1	2	2	4	3	5	4	3	5	5	4	3	5	4	4	3	4	5	4	3	4	3	5	5	4	5	5
856	1	1	3	2	5	2	2	2	2	2	2	2	3	2	2	3	3	3	3	3	3	3	3	4	3	4	4	4	4	4	4	3	4	3	5	4	5	4	5	4	5	4	4	4	5	4	4	4	4
857	1	1	4	2	3	2	2	2	2	2	2	2	2	2	2	2	2	2	2	2	2	2	2	2	2	1	1	1	1	1	1	1	1	1	1	1	1	1	1	1	1	1	1	1	1	1	1	1	1
858	2	1	1	3	4	3	3	1	1	2	1	4	2	1	1	1	1	1	1	1	1	1	1	1	1	5	4	3	5	4	3	5	4	3	5	4	3	5	5	4	3	5	4	3	5	5	4	3	5
859	2	1	3	4	3	1	1	1	1	1	1	1	1	1	1	3	2	2	2	2	3	2	2	2	2	5	4	3	5	5	4	4	5	5	4	4	4	5	5	5	5	5	5	5	5	5	5	4	5
860	2	1	4	4	4	2	2	4	4	4	3	5	4	2	1	2	2	2	2	2	3	3	2	2	1	4	3	4	3	5	3	4	3	2	3	3	3	5	2	4	4	3	3	4	3	5	3	4	4
861	2	1	1	1	4	2	2	2	3	2	2	2	3	2	1	4	2	2	3	2	3	3	2	3	2	3	5	5	3	5	5	3	4	5	5	5	3	5	5	5	3	5	5	5	5	2	5	4	5
862	2	2	2	4	2	2	4	4	3	2	1	2	5	3	1	2	3	4	1	1	4	4	2	1	3	5	2	3	4	5	1	1	2	4	5	3	2	1	5	4	4	3	2	1	4	4	5	5	3
863	1	2	4	2	2	2	1	2	1	1	2	4	2	1	1	3	2	2	2	1	1	1	1	2	1	5	3	4	5	4	3	3	4	4	4	5	3	3	4	4	4	4	4	5	5	5	3	4	5
864	1	2	3	3	3	4	1	1	1	1	1	1	1	3	1	1	2	3	2	1	1	1	1	2	1	5	4	3	5	5	5	5	5	5	5	5	5	5	5	5	4	3	3	4	5	5	5	5	5
865	1	1	3	4	3	3	2	1	2	1	2	4	5	2	2	3	3	3	2	2	4	3	4	4	3	5	4	3	4	4	4	4	4	4	5	3	3	5	5	4	3	4	4	4	5	5	4	5	4
866	2	1	3	4	4	3	3	1	1	1	1	1	1	1	1	4	4	2	2	2	3	3	2	2	2	4	3	3	5	5	5	3	5	5	5	3	5	5	3	3	5	5	5	5	5	5	2	5	5
867	2	2	1	3	3	5	4	1	2	3	4	3	5	4	4	2	1	1	1	1	1	1	1	1	1	5	1	2	3	1	1	5	3	5	1	4	5	1	2	1	4	2	4	3	5	5	2	2	3
868	1	2	2	3	4	2	2	2	1	1	2	1	2	2	1	2	2	2	2	2	2	2	2	2	2	5	4	4	4	4	4	4	5	3	4	3	4	4	4	4	4	4	5	4	5	5	4	5	5
869	1	2	4	3	2	5	4	4	5	5	5	5	4	5	4	4	4	4	4	4	4	4	4	4	4	3	3	3	3	3	3	3	3	3	3	3	3	3	2	2	2	2	2	2	2	2	2	1	1
870	1	2	2	2	3	3	4	1	3	2	2	5	4	2	3	4	4	2	2	2	3	2	2	3	2	5	3	5	3	2	2	3	5	4	3	3	3	5	5	4	4	2	3	4	4	5	4	5	4
871	2	2	4	2	4	3	1	1	1	1	4	1	4	3	1	3	4	3	4	3	4	4	3	2	2	5	1	3	5	3	3	1	5	1	5	1	5	1	5	1	4	5	5	2	5	5	2	5	4
872	1	1	3	3	5	2	2	1	1	1	2	2	1	2	2	2	4	2	1	2	4	4	2	3	3	5	4	4	4	5	4	4	4	5	5	5	5	5	5	4	5	5	4	5	5	5	5	5	5
873	2	1	3	4	5	2	1	2	1	1	1	1	1	1	1	4	2	4	4	2	4	2	2	3	2	5	4	4	5	4	4	3	5	3	4	4	5	4	4	5	4	4	5	5	5	5	5	5	5
874	1	2	1	2	2	2	3	2	2	3	4	2	2	4	2	1	2	3	3	3	3	3	3	2	2	5	4	5	4	5	4	3	2	3	1	5	4	3	2	5	4	4	2	2	1	1	1	2	2
875	1	1	1	3	2	1	1	1	1	1	2	4	2	1	2	3	2	2	2	2	2	2	1	1	2	5	4	5	5	5	5	4	5	5	5	4	5	5	5	5	5	3	5	5	4	5	4	5	5
876	1	1	2	3	3	1	1	1	1	1	1	1	1	1	1	2	2	2	2	3	2	2	3	2	2	4	5	5	5	4	4	5	4	5	5	5	5	5	5	5	5	5	4	3	4	4	4	5	5
877	2	1	1	1	1	2	2	2	1	1	3	1	4	2	2	1	2	3	3	1	2	3	1	4	4	5	5	4	4	5	5	5	4	4	4	4	4	3	2	2	5	5	4	4	4	4	3	3	3
878	1	2	3	2	5	3	3	2	2	2	2	3	3	2	2	3	2	2	2	2	3	3	2	3	2	4	3	4	4	4	4	3	4	4	4	5	3	3	4	4	5	3	5	4	5	5	4	5	4
879	1	1	2	4	4	2	2	2	1	1	3	3	2	1	1	3	2	2	3	2	2	3	2	2	2	3	1	2	4	3	3	3	2	5	5	2	3	5	3	4	5	5	5	3	2	5	4	5	4
880	1	1	3	4	3	1	1	1	1	1	1	1	2	1	1	4	4	4	3	3	3	3	4	2	3	5	4	3	5	5	5	5	5	5	5	5	5	5	5	5	5	4	4	4	5	5	4	5	5
881	2	1	3	3	4	3	2	1	2	2	1	1	2	1	2	2	3	2	2	2	3	2	3	2	2	5	4	4	5	5	5	5	4	4	5	3	5	5	5	5	5	4	5	4	5	5	4	5	5
882	1	1	4	3	5	1	2	2	2	2	1	3	2	3	2	3	4	3	3	2	4	4	4	3	4	5	4	3	5	5	5	5	5	4	3	4	5	5	5	5	5	5	4	5	5	4	3	4	5
883	1	1	1	2	4	2	1	1	1	2	2	3	3	2	2	3	4	2	2	3	4	2	2	3	3	5	3	4	5	5	3	4	5	5	3	4	5	5	5	5	4	1	4	5	5	5	5	5	5
884	2	2	2	3	5	2	1	1	1	1	1	1	1	1	1	4	4	3	3	3	4	3	4	3	3	5	4	4	5	5	5	5	3	4	4	5	5	5	5	5	5	5	5	5	5	5	5	5	5
885	2	2	3	3	3	4	3	4	3	1	1	1	3	1	1	3	3	2	2	2	3	2	2	3	2	5	3	5	5	3	3	3	2	2	5	5	5	3	5	5	4	4	5	5	5	5	4	5	5
886	1	1	1	1	4	2	1	2	3	1	1	1	3	1	1	3	3	2	2	2	2	2	2	2	1	3	3	3	5	5	5	2	4	3	3	3	5	5	5	5	5	5	5	5	5	5	5	5	5
887	2	1	1	2	3	3	2	2	3	1	3	2	3	1	3	2	2	2	2	2	3	3	2	2	2	3	4	4	4	4	4	5	4	4	5	4	2	3	4	5	4	3	5	5	5	4	4	5	5
888	1	1	4	5	2	2	1	1	1	1	1	1	1	1	1	3	3	3	3	2	4	3	2	2	2	5	5	4	5	5	5	5	5	5	4	4	4	5	5	5	5	4	5	5	5	5	5	5	5
889	1	1	4	5	3	3	2	3	2	2	2	3	4	3	2	3	3	3	3	3	3	3	4	3	1	4	4	3	4	4	3	5	4	4	4	4	4	4	3	2	3	3	4	1	4	4	5	4	4
890	2	1	2	3	4	2	2	2	1	1	1	3	3	2	1	3	2	2	1	1	3	3	2	2	1	5	3	3	4	5	2	2	5	4	1	3	5	5	5	5	5	5	5	5	5	5	5	5	5
891	2	1	2	3	2	1	1	1	1	1	1	1	1	1	1	4	1	4	2	2	4	4	2	3	3	5	5	3	5	5	5	3	5	5	2	5	5	3	5	5	5	5	5	5	5	5	5	5	5
892	2	1	4	3	3	3	2	1	1	1	1	2	1	1	1	2	1	1	1	1	2	1	2	1	1	3	4	1	5	5	3	5	5	3	3	3	3	3	5	5	3	2	5	5	5	5	5	2	5
893	2	1	1	1	2	1	2	2	2	1	1	2	1	2	1	2	2	2	2	2	1	2	1	1	1	4	3	4	4	3	4	4	4	3	3	4	3	3	4	4	4	4	4	5	5	5	5	5	4
894	2	2	2	4	4	2	2	2	1	1	2	1	2	2	1	3	2	2	2	2	3	3	1	2	2	5	4	5	4	5	4	4	4	4	5	4	5	5	5	4	4	4	5	4	5	5	4	5	4
895	2	1	3	3	5	2	2	2	2	2	4	1	1	1	1	3	3	1	1	1	1	3	3	3	3	5	3	4	4	4	3	5	5	3	5	5	3	5	5	5	5	2	5	4	5	3	5	5	4
896	2	2	2	3	2	2	1	1	1	1	1	1	1	1	1	2	2	2	2	3	2	2	2	2	2	5	5	4	5	4	5	4	5	5	4	4	5	5	5	5	5	5	5	5	5	5	5	5	5
897	2	1	3	5	2	1	1	2	1	1	1	3	1	1	1	4	3	3	3	3	3	4	4	3	4	5	5	4	5	5	5	3	5	4	2	3	1	4	5	5	5	5	5	5	4	5	3	4	5
898	2	1	2	2	4	2	2	2	2	2	2	3	3	2	3	3	2	2	2	2	3	2	2	3	2	5	3	5	5	4	4	4	4	4	4	4	3	5	4	4	4	2	4	4	4	5	3	4	4
899	2	1	2	4	3	1	2	1	2	1	1	1	1	1	1	2	1	2	2	2	2	2	2	2	2	5	3	3	4	3	3	4	4	3	3	3	3	2	4	3	3	1	4	5	5	5	5	5	4
900	2	2	2	4	4	2	1	2	2	1	2	2	1	1	2	3	2	2	2	2	2	3	2	3	2	4	4	3	4	4	4	3	4	5	4	4	4	4	5	4	4	4	5	5	5	5	4	5	5
901	2	2	2	2	2	2	2	1	1	1	1	1	2	1	1	3	2	2	2	2	2	2	2	2	2	3	1	3	3	3	3	3	2	1	4	3	3	1	3	3	3	1	3	5	5	5	3	5	3
902	2	2	2	3	4	1	1	1	1	1	1	1	1	1	1	4	4	4	4	4	4	4	4	4	4	5	5	5	5	4	4	5	4	5	5	5	5	5	4	5	5	5	5	5	4	5	5	5	5
903	1	1	4	4	4	3	3	3	3	2	3	2	2	3	2	2	3	2	3	2	3	3	3	2	3	5	5	3	3	3	3	3	3	3	3	3	3	3	3	3	3	3	3	4	3	3	3	4	3
904	2	1	4	5	4	4	3	3	2	2	3	2	2	3	3	3	2	2	3	4	3	4	3	2	3	5	3	4	5	4	4	3	5	4	3	4	3	3	4	5	4	3	5	4	4	5	4	4	4
905	2	1	2	1	2	1	1	1	1	1	1	2	2	2	2	3	2	3	2	2	4	3	3	3	2	5	4	3	5	5	4	4	5	5	5	5	5	5	5	5	5	5	5	5	5	5	5	5	5
906	1	2	2	3	5	3	3	3	1	1	1	1	2	3	1	2	2	2	2	2	3	2	2	2	2	5	2	4	3	3	3	2	5	5	4	4	5	4	4	5	5	3	5	4	5	5	2	5	5
907	1	1	3	4	5	1	1	1	1	1	1	1	1	1	1	4	1	1	1	1	1	1	1	1	1	5	5	5	5	5	5	5	5	4	5	5	5	5	5	5	5	5	5	5	5	5	5	5	5
908	1	1	3	4	3	2	1	1	1	1	1	2	2	1	2	2	2	1	1	1	2	2	3	3	2	4	4	4	5	5	5	4	5	5	3	3	4	5	5	5	4	3	5	5	5	5	4	5	5
909	1	2	1	2	1	1	1	1	1	1	1	1	1	1	1	2	1	2	2	2	1	2	1	2	2	5	5	4	5	5	5	5	5	4	5	5	5	5	5	5	5	3	5	5	5	5	5	5	5
910	1	1	5	3	5	2	2	1	1	1	1	5	1	1	1	4	4	4	4	4	4	4	4	4	4	5	5	5	5	4	3	4	5	5	3	1	2	3	5	5	4	5	3	2	4	5	3	2	1
911	1	1	3	5	3	3	2	4	5	1	3	1	2	3	2	1	2	3	3	4	2	2	3	4	1	5	4	3	2	4	4	3	2	3	4	3	2	2	4	3	2	1	4	3	2	5	4	3	2
912	2	2	3	5	3	5	3	3	3	3	3	3	4	3	4	3	3	2	4	2	3	3	3	3	2	5	3	5	5	3	4	2	5	1	3	2	1	4	4	4	4	1	5	4	4	5	3	5	5
913	2	2	3	5	3	1	1	1	1	1	1	1	1	1	1	4	3	4	4	4	4	3	3	3	3	4	5	3	5	5	5	5	5	5	4	5	3	5	5	5	5	5	5	5	5	5	4	4	5
914	1	1	4	5	4	1	1	1	1	1	1	2	3	1	1	4	2	3	3	3	4	3	3	3	2	5	5	3	5	5	5	5	5	5	5	5	5	5	5	5	5	5	5	5	5	5	5	5	5
915	2	2	2	2	2	1	1	1	1	1	1	1	2	2	1	2	1	1	2	2	2	3	3	3	2	5	5	5	4	4	4	3	3	2	2	3	5	3	2	5	3	3	3	5	5	5	4	3	5
916	2	2	4	4	4	2	1	1	1	1	2	1	1	1	2	4	3	3	3	3	3	3	2	3	3	5	4	5	4	5	4	5	5	5	5	5	5	4	5	5	5	4	5	5	5	5	5	5	5
917	1	2	2	1	2	3	2	3	4	1	1	1	1	1	2	1	2	3	4	2	1	1	1	2	3	5	4	3	5	4	5	5	5	4	4	4	3	3	3	3	3	3	3	3	3	4	4	5	5
918	1	1	4	5	5	1	1	2	2	2	2	2	2	2	2	3	2	2	2	2	3	3	3	3	3	5	1	4	5	4	4	4	5	3	2	4	4	5	1	5	5	5	5	5	5	5	5	5	5
919	1	2	2	3	5	4	3	2	3	2	4	1	2	1	2	3	2	2	2	2	2	2	1	2	2	4	3	5	4	3	4	4	4	3	4	4	5	4	4	5	3	1	5	4	4	5	4	5	2
920	2	1	4	4	4	2	1	1	1	1	1	1	4	1	1	2	1	3	2	2	3	2	2	3	3	5	5	3	5	5	3	3	3	1	4	5	5	5	5	5	5	3	5	5	5	5	5	5	5
921	1	2	2	1	2	2	2	1	2	3	1	1	1	1	1	1	1	1	1	1	1	1	1	1	1	5	4	3	5	4	3	4	4	5	4	4	4	4	4	4	4	3	5	4	3	5	4	3	5
922	2	1	3	4	1	4	2	2	2	1	1	3	2	2	1	1	2	3	1	2	4	3	2	1	2	4	5	4	5	4	5	5	4	4	4	4	4	4	4	4	3	5	4	3	5	4	3	5	4
923	2	1	1	2	2	2	4	1	1	2	1	1	3	1	1	1	1	2	3	4	4	1	1	1	1	5	4	3	3	2	5	5	3	4	2	3	4	5	5	3	4	4	3	5	5	4	3	3	3
924	1	1	2	2	2	1	3	1	2	2	2	1	3	1	1	4	4	3	1	1	1	2	4	3	3	5	5	4	5	5	2	3	4	5	5	4	5	3	4	5	3	4	5	5	5	4	5	5	3
925	2	2	3	4	4	3	3	1	1	1	3	1	1	1	1	4	4	4	4	3	2	2	4	4	2	5	2	5	5	5	1	1	1	1	1	1	1	1	1	1	1	1	5	3	5	5	1	1	1
926	2	1	1	3	5	2	1	2	2	2	1	5	5	1	1	3	1	1	2	2	3	3	3	3	2	5	5	1	5	5	4	4	5	5	1	4	5	5	5	5	5	5	5	5	5	5	5	5	5
927	2	1	3	5	1	1	2	1	1	1	1	4	2	2	1	3	3	3	3	2	4	2	2	3	3	2	4	4	5	5	5	3	4	3	4	2	4	5	5	5	5	4	5	5	5	5	4	5	5
928	1	1	5	5	3	4	2	1	2	3	1	4	3	1	1	3	3	2	2	3	3	2	2	2	2	4	4	4	4	4	2	2	5	4	4	4	4	5	4	3	4	5	5	5	5	4	4	5	5
929	1	1	2	4	2	1	2	1	1	1	1	2	1	1	1	2	2	1	3	3	3	3	1	2	2	5	3	5	5	5	5	5	5	4	4	5	5	5	5	5	5	3	5	5	5	5	4	5	5
930	2	2	1	2	4	3	4	2	2	2	3	2	2	2	1	2	2	2	2	2	3	3	2	3	2	2	2	4	3	2	4	3	3	4	4	4	2	4	4	4	5	4	4	3	5	4	4	4	5
931	1	1	4	2	4	4	3	2	1	1	2	2	2	1	1	4	3	3	4	2	3	3	2	3	3	5	3	4	4	4	5	3	5	3	4	4	4	4	5	5	4	4	5	5	5	5	4	4	5
932	1	1	3	5	3	2	2	1	2	1	3	2	3	2	1	2	2	3	3	3	3	3	3	2	3	5	3	3	3	4	4	2	3	4	4	3	3	4	5	5	5	3	4	4	5	4	2	4	5
933	2	1	3	4	5	2	2	2	1	1	1	3	2	1	1	4	3	2	2	3	3	2	1	2	2	5	4	3	4	5	3	4	4	2	3	5	2	3	4	5	5	3	5	5	5	5	5	5	4
934	1	2	3	4	4	1	1	1	1	1	1	2	2	1	1	4	3	2	2	2	3	3	3	3	3	5	4	5	5	5	5	5	5	5	3	4	5	5	5	5	5	5	5	5	5	5	5	5	5
935	2	1	3	3	4	2	1	2	1	1	1	1	3	2	1	4	2	1	3	3	4	3	2	3	3	5	4	5	5	4	4	4	4	4	4	4	4	5	4	4	4	4	5	5	5	5	5	5	5
936	1	1	2	3	5	4	4	3	4	4	4	4	3	4	4	4	3	3	3	3	3	3	2	3	2	2	3	2	2	3	2	2	2	3	2	2	3	2	3	2	3	2	3	2	3	2	2	2	2
937	2	1	2	2	3	2	2	2	2	2	2	2	2	1	2	2	2	2	2	2	3	3	3	3	3	4	3	4	4	5	4	3	5	5	4	4	4	4	4	5	5	4	5	5	5	5	5	4	5
938	1	2	3	3	5	3	1	2	3	1	4	1	2	2	4	3	2	2	2	2	3	3	2	2	2	5	4	5	4	4	4	5	5	4	5	3	4	5	4	5	5	1	5	5	5	5	2	5	2
939	1	2	1	2	3	1	2	2	2	1	2	3	2	2	2	4	3	4	3	3	3	3	3	3	3	5	4	2	4	4	4	5	4	1	1	1	1	1	4	2	4	4	4	4	2	4	4	2	4
940	2	1	3	5	2	2	2	1	1	1	1	2	2	1	1	3	3	3	3	2	2	2	2	2	2	5	4	4	5	5	5	3	5	3	4	4	5	5	5	5	3	5	5	5	5	5	5	5	5
941	2	1	3	4	4	2	3	1	2	2	2	2	2	2	2	3	3	2	2	3	3	3	3	3	3	4	4	3	4	4	3	2	4	4	4	4	4	5	5	4	5	3	4	4	4	5	4	4	3
942	2	1	1	4	5	2	1	4	5	1	2	1	3	3	1	1	2	3	1	2	3	1	1	1	1	5	4	3	5	1	5	5	5	1	5	5	5	5	5	4	3	5	5	5	4	5	5	5	5
943	1	1	1	5	5	2	2	1	1	1	2	2	2	3	1	2	2	2	2	2	2	2	1	1	3	5	4	4	5	5	5	5	5	5	5	4	3	4	5	5	5	4	5	5	5	5	4	5	4
944	2	2	3	3	4	2	1	3	2	1	1	2	1	3	2	2	1	3	2	3	4	4	4	4	3	5	5	4	5	5	5	5	3	3	4	5	4	5	5	5	5	5	5	5	5	5	3	5	5
945	2	1	4	3	4	2	2	2	2	2	1	1	1	1	1	4	4	3	4	2	3	4	3	3	3	5	5	1	5	5	5	5	2	5	2	2	2	3	5	5	5	5	5	5	5	5	5	5	5
946	1	2	1	3	3	3	2	2	1	1	2	2	3	2	1	4	4	2	2	2	2	2	2	2	4	5	2	3	4	4	3	3	4	3	4	3	3	3	4	4	2	2	4	3	5	4	3	5	4
947	2	1	2	5	3	3	5	3	1	2	2	5	1	3	3	1	2	3	4	2	3	1	3	4	2	4	4	3	3	4	4	3	2	1	5	4	3	2	1	4	3	3	3	3	2	1	5	4	3
948	1	2	4	3	2	2	1	2	2	1	2	2	3	2	2	4	3	2	4	2	4	4	3	4	3	4	4	3	5	4	4	4	5	5	4	5	5	5	5	5	5	4	5	5	5	5	5	5	5
949	2	1	4	4	3	4	4	2	1	1	1	2	2	3	1	2	2	2	2	2	3	2	2	2	2	3	3	5	4	4	3	2	4	4	4	4	5	5	3	4	5	2	4	4	4	5	3	5	4
950	2	2	3	3	3	1	1	1	1	1	1	1	1	1	1	3	3	3	3	3	3	3	3	3	3	5	5	3	5	5	5	5	5	5	5	5	5	5	5	5	5	5	5	5	5	5	5	5	5
951	1	2	2	2	3	2	2	1	2	1	1	1	3	1	1	2	2	1	1	1	2	1	1	2	1	4	3	5	5	5	3	4	5	3	3	3	5	5	4	5	5	5	5	5	5	5	3	5	5
952	1	1	4	5	5	1	1	1	1	1	1	1	1	1	1	1	2	2	2	2	2	2	2	2	2	5	5	3	5	5	5	5	5	3	3	2	5	5	5	5	5	3	5	5	5	5	5	5	5
953	1	2	2	4	4	2	2	2	2	1	1	2	1	3	1	3	2	3	3	3	2	2	3	2	3	5	5	3	5	4	4	5	5	5	5	4	4	4	5	5	5	5	4	4	4	4	5	4	5
954	2	1	4	4	3	2	2	3	2	1	1	3	2	3	2	1	2	1	1	1	3	2	1	2	2	5	4	5	3	3	4	4	2	2	4	3	4	5	2	4	4	2	2	4	3	5	1	5	3
955	1	1	3	5	3	2	2	2	1	1	2	2	3	1	2	3	3	3	3	2	3	2	2	2	2	5	4	4	4	4	4	4	4	4	4	4	4	4	3	4	3	3	4	4	4	5	3	5	4
956	1	1	2	3	4	2	1	2	1	1	2	4	2	2	2	2	2	2	2	2	2	2	2	2	2	5	4	3	4	5	5	3	4	3	3	4	2	5	4	5	5	4	4	5	5	5	5	5	5
957	2	1	5	4	3	1	1	1	1	1	1	1	1	2	2	3	3	2	2	1	3	2	1	3	2	5	5	2	3	3	3	5	5	4	5	3	1	5	5	5	5	5	5	5	5	5	5	5	5
958	1	1	4	4	5	1	2	1	1	1	1	1	1	1	1	2	2	2	3	4	2	2	2	3	3	5	5	4	5	5	5	5	5	4	5	5	5	5	5	5	5	5	5	5	5	5	5	5	5
959	1	1	1	2	1	1	2	5	1	1	3	3	3	1	1	1	2	1	2	1	2	1	1	3	3	5	5	4	4	5	4	5	5	5	5	5	5	5	4	3	3	2	1	5	5	5	4	4	4
960	2	2	4	4	4	2	2	3	2	2	1	4	2	2	1	3	2	2	2	2	3	2	3	2	2	5	4	5	5	5	4	4	5	4	5	5	4	5	4	5	4	5	5	5	5	5	4	5	5
961	2	1	2	3	3	3	3	3	3	3	2	3	3	2	2	3	3	3	3	3	3	3	2	3	3	1	2	3	3	4	1	1	1	1	1	2	2	2	2	2	2	2	2	2	2	2	2	2	2
962	2	1	4	4	2	4	3	1	1	1	3	1	4	2	1	3	2	1	2	3	2	3	2	2	2	2	2	4	5	3	3	2	4	3	3	4	5	5	4	4	4	5	5	5	3	3	3	5	5
963	1	2	4	5	3	2	2	1	3	2	1	2	4	2	2	4	3	3	3	3	4	4	4	4	3	5	5	3	5	5	4	4	4	4	5	4	5	4	5	5	5	3	5	5	5	5	5	2	3
964	1	1	4	3	5	2	1	2	2	1	3	1	4	3	3	2	1	1	2	1	2	2	2	3	2	3	3	3	4	4	3	2	4	3	3	3	4	4	4	4	5	4	5	4	5	3	3	4	3
965	2	1	2	4	4	2	2	1	1	1	1	1	1	1	1	2	2	2	2	2	2	2	2	2	2	5	5	4	5	4	4	4	4	3	4	4	3	5	5	5	5	3	5	5	5	5	5	5	4
966	1	1	4	5	4	1	2	2	2	2	2	4	3	2	3	3	3	3	3	3	3	3	3	3	3	5	2	3	5	5	5	5	5	5	5	3	4	5	5	5	5	5	5	5	5	5	5	5	3
967	2	1	4	3	3	3	3	3	3	3	1	3	2	2	2	3	2	2	2	2	3	3	4	4	2	4	4	4	4	4	3	4	4	2	4	2	4	5	3	4	3	4	4	4	4	3	4	3	4
968	1	1	4	5	3	3	3	3	3	2	3	3	3	2	2	4	4	4	4	4	4	4	4	4	4	1	5	1	5	5	5	3	1	1	5	5	5	5	5	5	5	5	5	5	5	5	5	5	5
969	2	1	1	2	4	5	2	3	3	3	3	5	5	3	5	2	4	1	4	2	3	4	4	4	4	2	1	4	5	3	3	4	1	1	5	5	5	1	4	5	4	5	5	4	5	5	5	4	5
970	1	1	3	4	5	4	2	2	1	1	1	5	4	2	1	2	2	1	2	1	2	1	2	3	2	4	5	5	5	4	4	5	5	5	4	4	5	5	5	5	5	4	5	5	5	5	5	5	5
971	1	1	2	4	3	1	1	1	1	1	1	1	1	1	1	2	1	1	2	2	1	2	1	2	2	2	3	5	3	3	1	1	5	5	5	4	1	5	2	3	5	5	3	5	5	5	5	5	5
972	2	1	2	3	4	4	2	2	2	2	2	3	3	2	2	2	2	2	2	2	2	2	2	2	2	5	4	3	4	5	4	4	5	4	5	4	3	4	4	4	4	4	5	4	5	4	5	4	4
973	2	1	3	2	5	2	1	1	1	1	1	2	3	3	3	3	2	3	2	1	2	2	2	2	2	5	5	5	5	5	5	5	5	5	4	4	5	5	5	5	5	4	5	5	5	5	5	5	5
974	1	2	1	1	4	4	5	4	5	5	5	5	5	3	5	2	2	1	1	1	1	1	2	2	1	1	5	3	4	1	5	1	1	1	3	3	3	2	1	1	3	3	4	4	5	5	1	5	5
975	2	1	2	2	2	1	1	1	1	1	1	1	1	1	1	3	2	2	2	2	2	3	1	2	2	5	4	4	5	5	4	4	5	5	4	4	4	5	5	5	4	4	5	5	5	5	4	5	5
976	1	1	3	5	3	3	2	3	2	1	1	3	2	1	1	3	4	3	2	2	3	2	2	2	2	3	1	4	4	4	3	1	3	3	3	3	1	2	3	4	2	1	4	4	4	4	3	4	1
977	2	1	2	4	3	3	3	3	3	3	3	3	2	2	3	3	3	3	3	3	4	3	3	4	3	5	5	4	5	5	5	5	4	5	3	2	5	5	4	5	5	5	5	5	5	5	5	5	5
978	1	1	2	3	4	1	1	1	1	1	1	2	1	2	1	3	4	2	2	2	4	2	3	3	4	1	2	1	5	5	5	2	5	4	2	2	2	5	5	5	5	5	5	5	4	5	5	5	4
979	2	1	2	3	5	2	1	2	3	1	2	4	4	2	3	3	2	1	2	1	1	2	2	2	2	5	4	4	5	5	3	3	5	5	3	4	3	5	5	4	3	3	5	5	4	5	4	5	4
980	1	2	4	4	3	3	4	3	3	2	3	2	4	3	2	2	2	2	2	2	2	2	2	2	2	3	1	4	3	2	2	2	3	4	4	4	3	1	1	1	1	1	2	2	4	4	2	3	2
981	2	1	4	5	5	2	2	4	4	5	1	3	3	5	4	2	3	3	4	1	2	4	2	3	4	5	4	5	5	5	4	3	4	5	5	3	2	1	1	5	5	4	3	2	2	4	3	3	5
982	1	2	3	3	2	3	3	1	3	1	3	4	4	3	4	2	3	2	3	2	2	2	2	2	2	5	4	5	4	4	3	4	4	3	4	2	4	5	4	4	5	5	5	4	5	5	3	4	5
983	1	2	4	2	4	2	1	1	1	1	2	2	3	2	1	3	3	2	2	2	2	3	2	2	2	5	4	5	5	5	4	3	4	2	3	4	3	4	5	5	5	4	5	5	5	5	5	5	5
984	1	1	4	5	4	2	2	2	2	1	1	2	3	3	3	3	3	3	3	3	3	3	3	3	2	5	3	5	5	5	3	3	5	3	5	3	1	5	5	5	3	5	5	5	5	5	3	5	5
985	1	1	3	4	5	2	1	3	1	1	1	1	2	1	1	3	3	2	3	3	3	3	3	3	3	5	4	3	4	5	5	3	5	4	3	4	5	5	4	5	4	3	5	5	5	5	5	5	5
986	2	1	2	4	4	4	3	4	3	3	3	3	3	4	3	2	2	1	1	1	2	2	3	2	2	5	4	5	4	4	4	3	5	4	3	4	5	4	4	4	4	4	4	4	5	5	4	5	5
987	1	2	1	2	3	4	3	1	1	4	4	2	2	3	1	1	1	1	1	1	1	1	1	1	1	2	1	3	3	2	3	3	3	1	3	2	2	2	2	4	1	2	2	1	5	5	3	5	4
988	2	2	3	4	4	1	2	4	1	2	1	2	3	2	1	4	2	1	2	4	3	2	1	2	3	5	3	4	1	2	2	1	5	1	3	4	3	5	3	4	2	1	1	4	4	5	3	4	3
989	2	2	4	4	5	1	1	1	1	1	1	3	1	1	1	4	3	3	4	4	4	4	3	4	4	5	5	4	4	5	5	5	5	4	4	3	2	5	5	5	4	5	5	5	4	5	5	4	5
990	1	1	3	3	2	4	3	4	3	2	2	4	3	3	4	2	2	2	2	1	2	2	1	2	2	3	2	5	2	2	3	3	4	2	3	4	3	4	3	3	2	1	3	4	2	5	2	5	2
991	2	1	1	3	3	2	1	1	1	1	1	2	2	1	1	4	3	2	3	2	3	3	3	2	2	3	3	3	4	4	4	3	5	5	3	5	3	3	5	5	5	4	5	5	5	5	5	5	5
992	2	1	3	2	1	3	3	3	2	1	2	2	2	2	2	2	2	2	2	2	2	2	2	2	2	3	3	4	3	3	4	4	5	3	4	3	5	4	3	4	3	3	5	4	4	4	3	4	3
993	2	2	2	3	5	2	2	1	1	2	1	3	2	1	1	3	2	3	2	3	4	4	2	3	3	5	5	4	5	5	5	4	5	2	5	4	4	4	5	5	5	5	5	5	5	5	5	5	5
994	1	2	3	5	3	4	2	1	3	1	4	4	4	3	3	2	3	2	2	2	3	3	3	2	3	5	3	4	5	4	3	4	5	3	4	3	2	3	4	2	5	3	5	5	5	5	3	5	5
995	1	1	5	3	4	1	1	2	2	1	1	2	2	1	1	4	4	3	4	4	4	4	2	4	4	5	5	3	5	5	5	5	5	5	4	1	5	5	5	5	5	5	5	5	5	4	5	5	5
996	2	2	2	3	5	3	3	3	3	2	2	4	3	3	4	2	2	1	1	2	3	2	1	2	2	5	4	5	5	3	3	3	4	3	4	4	5	2	4	2	2	3	4	1	5	3	3	4	4
997	1	2	2	5	3	3	3	1	2	2	2	2	3	3	3	4	3	2	2	3	3	3	3	3	3	5	4	5	5	5	5	3	3	5	2	5	4	5	1	1	3	3	5	4	5	5	3	1	2
998	2	2	4	3	3	3	2	1	1	1	1	1	1	3	1	2	1	1	1	1	2	1	2	2	2	4	3	5	3	4	3	4	2	2	3	3	4	5	4	3	3	3	5	2	4	4	3	5	4
999	2	1	3	4	4	2	2	2	1	2	3	3	2	2	2	3	2	3	-2	3	4	4	3	4	4	5	4	3	4	4	4	3	5	5	4	4	4	4	4	4	4	4	4	4	5	4	4	3	4
1000	1	1	4	4	2	2	2	2	2	2	2	3	2	2	2	3	2	3	3	3	3	3	2	3	4	5	4	4	5	5	4	4	5	3	4	3	3	4	5	5	5	5	5	4	5	5	4	5	5
1001	2	2	3	4	5	1	2	2	2	2	1	3	3	2	2	2	4	2	3	4	3	3	4	2	3	5	4	3	5	4	3	4	4	3	5	5	3	5	5	5	5	5	5	3	3	5	5	5	5
1002	1	1	4	5	5	4	1	2	2	2	1	2	3	1	2	2	2	2	1	1	2	2	2	3	2	5	3	4	4	4	4	2	3	4	4	4	4	5	4	5	5	4	4	5	5	5	4	5	5
1003	2	2	3	3	5	4	1	3	2	1	2	1	1	1	1	2	2	1	2	3	2	2	3	3	2	3	1	5	5	3	2	1	4	3	5	4	5	3	3	4	2	5	5	4	5	5	3	5	5
1004	2	2	1	1	1	5	5	5	5	3	3	1	5	5	5	2	4	4	3	3	2	2	4	4	4	1	1	5	3	1	1	5	2	1	5	1	2	1	4	1	1	3	2	1	5	1	1	1	5
1005	2	1	3	3	4	1	1	1	1	1	1	1	1	1	1	4	4	3	3	3	3	3	3	4	3	3	2	4	3	5	5	3	5	4	4	4	5	5	4	5	5	4	4	4	4	5	4	4	4
1006	2	1	2	2	4	2	3	2	2	2	2	1	1	4	4	3	2	2	2	3	3	3	4	2	2	3	3	4	4	4	4	4	4	5	2	4	4	5	3	4	4	2	3	4	5	4	3	5	2
1007	1	2	2	5	2	5	2	1	1	1	1	1	1	1	1	3	2	1	1	1	4	2	2	4	2	5	2	2	5	1	3	1	3	1	2	1	5	4	3	5	3	3	5	5	5	5	3	5	5
1008	2	1	3	4	3	2	2	2	2	1	1	2	2	2	2	3	1	3	3	2	3	3	3	3	3	5	5	3	3	3	3	3	3	3	3	3	3	3	3	3	3	3	3	3	3	3	3	4	5
1009	2	2	3	3	3	3	3	1	1	2	4	4	4	3	4	2	2	4	2	4	3	2	2	1	4	5	4	5	5	4	5	4	3	3	2	1	1	4	5	4	4	5	5	4	5	4	5	4	3
1010	2	1	3	5	5	1	5	1	1	1	1	1	5	5	5	4	4	4	4	4	4	4	4	4	4	5	5	1	5	5	5	1	5	1	2	2	2	3	5	5	5	5	5	5	5	5	5	5	5
1011	1	2	3	3	3	2	2	2	2	2	2	4	2	2	2	3	3	2	2	2	3	2	2	2	2	5	5	2	5	5	5	5	5	1	3	3	3	5	5	5	5	1	5	5	5	5	5	5	5
1012	2	1	4	4	5	1	1	1	1	1	1	2	1	1	1	3	3	3	3	3	3	3	2	3	3	5	5	4	5	5	5	5	5	5	5	4	5	5	5	5	5	5	5	5	5	5	5	5	5
1013	2	1	2	2	4	5	5	5	5	4	2	4	5	4	5	2	2	1	1	2	2	3	2	3	1	3	3	1	2	1	1	3	3	2	1	2	4	4	4	2	2	1	1	4	4	5	3	2	1
1014	1	2	2	4	2	3	2	3	2	1	3	2	3	3	2	2	2	2	3	2	4	3	2	2	2	5	4	4	5	5	5	5	5	4	3	4	4	5	4	4	5	4	5	4	5	5	5	5	5
1015	1	2	1	2	2	2	2	3	3	3	3	2	1	1	1	1	2	3	1	2	2	1	1	1	1	4	2	4	3	3	4	4	3	4	5	3	4	3	3	4	4	1	4	5	5	5	5	4	4
1016	2	1	3	4	4	3	2	1	1	1	1	1	4	3	1	2	2	2	2	3	2	2	3	3	2	5	4	5	5	5	4	4	5	5	3	4	5	5	5	4	3	5	4	5	4	5	4	5	5
1017	1	1	5	5	4	2	4	2	1	4	1	2	1	1	4	1	4	3	3	2	2	3	3	2	1	5	4	3	1	1	3	4	5	5	4	3	5	1	5	5	2	1	5	2	4	3	3	5	4
1018	2	2	3	4	3	1	1	2	2	1	2	2	3	1	2	3	3	2	3	2	3	4	2	3	3	5	4	4	3	4	4	5	4	3	5	5	2	2	4	5	3	2	3	4	4	5	3	4	4
1019	2	1	3	4	4	1	1	1	1	1	1	1	1	1	1	3	3	3	3	3	3	3	3	3	3	5	4	4	5	5	5	3	5	3	4	4	4	5	5	5	5	5	5	5	4	5	5	5	5
1020	1	1	4	3	4	1	1	1	1	1	3	1	1	1	1	2	2	2	2	2	3	2	2	2	2	5	3	5	5	5	2	5	5	5	5	3	2	3	5	5	5	5	5	5	5	4	5	5	5
1021	2	1	4	5	3	2	2	1	1	1	3	1	3	1	1	3	3	2	2	2	3	3	3	3	3	5	3	4	5	5	5	3	4	4	4	3	2	5	5	5	5	4	5	4	4	4	4	5	5
1022	2	1	1	2	2	1	1	1	2	1	1	1	1	2	1	1	2	3	4	1	2	3	1	2	4	5	5	5	4	3	5	5	4	4	4	4	3	5	4	3	5	5	5	5	5	5	5	5	5
1023	2	1	1	3	4	1	1	1	1	1	1	2	2	1	1	3	2	3	2	2	4	2	2	2	2	5	5	5	5	5	5	4	5	5	4	4	5	5	5	5	5	5	5	5	5	5	5	5	4
1024	2	1	2	2	3	3	4	3	4	2	3	4	4	3	5	3	2	1	2	2	3	2	3	3	2	5	3	2	5	4	2	3	5	5	1	2	4	4	5	4	3	3	5	4	5	4	4	5	5
1025	1	1	5	4	5	2	2	1	1	1	1	3	1	2	1	3	3	3	2	2	4	3	2	3	3	5	5	4	5	4	4	5	5	5	5	4	4	4	5	5	5	4	4	5	5	5	4	5	4
1026	2	1	4	4	4	1	1	1	1	1	1	3	1	1	1	4	3	3	4	3	3	4	4	4	4	5	4	5	5	4	4	4	4	3	3	4	4	4	3	3	3	4	4	4	5	5	4	4	4
1027	2	2	2	2	3	4	3	2	3	2	1	4	4	4	3	4	3	1	3	3	4	4	2	3	1	3	3	5	4	3	3	3	5	4	4	4	4	4	4	4	4	4	4	4	5	5	4	4	5
1028	1	2	3	4	4	2	3	1	1	1	3	1	1	3	1	3	3	1	3	3	3	3	3	3	4	5	5	4	4	5	5	5	4	4	3	5	5	5	5	3	2	4	5	5	5	5	5	5	4
1029	2	1	4	5	4	1	3	2	2	1	1	2	3	1	1	1	2	2	3	4	4	4	4	3	1	5	5	2	1	5	5	5	2	3	3	4	4	3	2	5	2	4	5	3	4	5	2	1	3
1030	1	1	5	4	5	2	2	2	2	1	1	2	1	3	1	4	3	3	3	3	2	2	3	3	3	5	5	3	5	4	4	5	5	5	5	4	4	4	5	5	5	5	5	4	4	5	4	5	4
1031	1	2	3	3	3	3	1	1	1	1	1	1	2	1	1	2	2	2	3	2	2	3	1	1	2	5	2	4	4	3	3	4	5	5	4	4	4	4	5	5	5	3	5	4	5	5	5	5	5
1032	2	2	3	3	3	2	3	1	1	1	1	1	2	1	1	3	2	4	4	3	4	4	4	4	3	4	5	3	5	5	5	5	5	4	4	4	5	5	5	5	5	5	5	5	5	5	4	4	5
1033	2	1	1	1	3	3	3	3	3	3	3	3	3	3	1	2	1	1	2	1	1	1	1	1	2	3	3	5	4	3	3	4	3	3	4	4	3	3	3	4	3	5	3	4	3	3	3	4	3
1034	2	2	2	3	4	3	3	4	2	1	3	1	3	3	2	2	2	1	1	2	2	1	1	2	2	5	4	5	5	4	3	5	4	4	5	4	5	3	4	4	5	5	4	5	4	5	4	5	5
1035	2	1	4	4	3	1	2	2	2	1	1	2	3	1	1	4	4	3	3	4	4	3	3	4	3	5	4	5	5	5	4	4	5	5	5	5	3	5	5	5	5	5	5	5	5	5	5	5	5
1036	2	1	5	3	5	2	1	1	1	1	1	1	1	1	1	3	1	1	1	2	1	2	2	3	2	5	5	3	5	5	5	5	5	5	3	3	5	5	5	5	5	5	5	5	5	5	5	5	5
1037	2	1	4	4	5	1	1	1	1	1	1	2	1	1	1	3	2	3	3	3	3	3	3	3	3	5	4	4	5	4	4	4	4	4	4	4	3	4	4	4	4	3	4	3	4	4	4	4	3
1038	1	1	1	1	1	3	2	2	2	3	2	2	1	1	2	1	1	1	1	1	1	1	1	1	1	4	3	4	4	4	3	4	5	5	4	5	4	4	4	3	4	5	5	4	5	3	4	5	4
1039	2	2	3	4	4	2	1	1	2	1	2	2	1	2	2	2	3	1	1	2	3	3	2	3	2	5	5	5	5	5	4	5	5	5	5	5	5	5	5	5	5	5	5	5	5	5	5	5	5
1040	2	1	2	2	3	2	4	1	1	1	1	3	1	1	1	2	2	3	2	3	2	2	2	3	2	5	5	5	5	5	5	5	5	5	3	2	5	5	5	5	5	4	5	5	5	5	5	5	5
1041	2	1	4	4	4	1	1	1	1	1	1	1	1	1	1	3	2	2	2	2	3	2	2	2	2	5	4	4	5	5	4	5	5	5	5	5	5	5	5	5	5	5	5	5	5	5	5	5	5
1042	2	2	4	3	4	2	2	2	1	1	2	1	2	1	1	3	2	2	2	2	2	2	2	2	2	5	3	5	5	5	3	4	5	5	5	4	4	4	5	5	5	5	5	3	5	5	4	5	4
1043	2	1	2	3	2	3	3	4	4	1	4	3	3	3	4	1	2	2	3	2	2	2	4	4	3	5	3	4	3	3	3	3	5	5	4	4	4	2	3	3	3	2	2	2	4	2	2	4	3
1044	2	1	3	4	2	1	1	1	1	1	1	3	2	1	1	3	3	2	2	1	2	3	3	3	2	5	5	5	5	5	5	5	5	3	5	5	5	5	4	5	5	5	5	5	3	5	5	5	5
1045	2	2	3	3	1	3	3	2	1	1	3	2	3	2	1	3	3	2	2	2	2	2	2	2	2	4	3	1	5	4	2	1	3	4	2	4	5	4	3	5	4	4	4	4	5	5	4	5	5
1046	1	1	4	4	4	1	1	1	1	1	1	1	1	1	1	1	1	3	2	2	3	2	2	4	4	5	5	4	5	5	5	4	5	5	5	5	5	5	5	5	5	5	5	5	5	5	5	5	5
1047	2	2	1	1	1	1	1	1	1	1	1	1	2	1	1	2	1	2	1	1	1	1	1	1	1	3	4	5	5	5	5	3	1	1	2	4	5	5	1	5	3	4	5	5	5	5	3	5	5
1048	2	1	4	5	3	2	2	1	1	1	2	3	4	2	1	2	3	2	3	2	3	2	2	3	3	5	3	2	5	4	3	4	5	3	4	3	4	2	5	3	3	4	5	4	2	5	3	5	5
1049	1	1	3	2	3	2	1	1	1	1	1	1	1	1	1	2	2	1	2	2	3	2	4	4	1	5	5	5	5	5	5	5	5	5	5	5	5	5	5	5	5	5	5	5	4	5	5	5	5
1050	2	1	4	4	4	3	1	1	2	1	1	3	1	2	2	3	3	3	2	2	3	2	2	2	1	5	3	4	4	4	3	3	1	4	2	4	5	5	4	3	3	4	5	5	5	5	3	5	5
1051	1	2	1	3	4	2	1	2	1	1	1	3	3	1	1	3	2	2	3	1	3	3	2	2	2	4	4	1	5	4	3	3	4	4	4	3	5	5	5	5	5	4	5	5	5	5	3	5	4
1052	2	2	3	4	5	2	2	1	2	1	2	2	2	1	1	3	3	2	2	2	3	4	2	3	2	5	3	4	4	4	3	4	5	5	4	4	4	3	5	4	5	3	4	5	5	5	4	5	5
1053	1	1	4	5	3	3	4	1	1	2	2	2	3	2	1	4	3	2	3	4	4	4	3	3	3	4	3	3	4	5	4	2	5	4	1	2	3	5	5	4	5	5	5	5	5	5	3	5	5
1054	2	1	2	3	4	2	2	1	1	1	2	3	2	2	1	3	3	3	2	2	3	3	2	3	2	5	4	4	4	4	3	3	4	4	3	4	2	5	4	4	4	2	4	4	3	5	4	2	3
1055	2	2	4	2	3	4	3	2	2	1	3	3	3	3	2	2	2	1	1	1	3	2	1	2	1	5	3	5	4	2	2	3	4	4	3	3	4	4	4	4	3	2	3	2	4	5	3	4	4
1056	2	1	2	3	3	3	3	5	5	5	5	2	3	3	3	2	2	1	1	1	4	1	1	1	1	1	1	5	1	1	1	1	1	1	1	1	1	1	2	1	1	1	1	1	3	5	1	1	1
1057	2	2	1	2	2	2	2	1	1	1	1	2	2	2	1	3	3	3	3	3	3	3	2	3	2	5	4	4	5	4	4	4	5	5	4	4	5	5	5	4	4	4	5	5	5	5	4	5	5
1058	1	1	3	3	4	3	3	1	1	1	1	1	1	2	1	2	2	1	1	1	2	2	1	2	3	5	5	5	5	5	5	4	5	5	5	3	5	5	4	4	5	5	5	5	5	5	2	5	5
1059	2	2	3	3	3	1	1	1	1	1	1	1	1	1	1	3	3	3	3	4	3	3	3	3	3	5	4	2	4	4	4	4	5	5	5	5	5	5	5	5	4	5	5	5	5	5	5	5	4
1060	2	1	3	4	4	4	4	4	4	4	4	4	4	4	4	4	4	3	4	4	4	4	3	4	3	5	4	4	1	1	1	1	1	1	1	1	1	1	1	1	1	1	1	1	1	1	1	5	1
1061	2	1	4	2	3	4	4	1	1	1	1	3	3	4	1	2	2	2	2	4	3	3	2	2	2	5	3	5	5	4	3	2	4	1	4	3	5	4	5	3	5	3	5	4	3	5	2	5	4
1062	1	2	4	4	4	1	1	1	1	1	1	3	3	1	1	4	4	3	3	3	3	4	3	3	3	5	4	4	5	5	5	4	5	4	5	4	5	5	5	5	5	5	5	5	5	5	5	5	5
1063	1	2	3	2	4	2	1	2	1	1	1	2	3	1	1	3	3	3	3	4	4	4	3	3	3	5	3	4	4	3	4	2	5	2	4	4	3	5	4	3	3	3	4	4	4	5	5	3	4
1064	2	1	5	4	5	2	1	1	1	1	1	1	2	1	1	3	2	3	3	2	2	3	2	2	2	5	3	4	2	3	2	4	3	3	5	5	2	1	4	4	3	3	4	2	4	5	4	4	4
1065	1	2	2	3	3	1	1	1	1	1	1	1	1	1	1	3	3	2	2	2	3	3	2	3	2	3	5	4	5	5	5	5	5	2	5	3	3	5	5	5	4	4	5	5	5	5	5	4	5
1066	2	1	4	5	4	3	3	4	3	1	3	4	3	4	2	3	1	2	2	2	3	4	1	3	3	5	1	3	5	3	2	3	5	4	3	2	5	5	4	3	1	5	3	1	5	5	5	5	5
1067	1	1	4	4	4	1	2	1	1	1	1	1	1	1	1	3	3	3	3	3	3	2	2	2	2	5	5	2	4	5	5	5	5	5	5	4	4	5	5	5	5	3	5	5	5	5	5	5	5
1068	2	1	1	3	3	1	1	1	1	1	2	1	1	1	1	3	3	3	2	2	3	3	2	2	2	5	5	5	5	5	5	5	5	4	5	5	5	5	5	5	5	4	5	5	5	5	5	5	5
1069	1	1	2	3	5	2	3	2	2	2	4	1	3	4	5	2	2	3	4	2	3	4	4	4	3	5	5	5	5	5	5	4	3	2	2	3	4	5	4	5	3	2	2	3	4	4	5	4	5
1070	1	2	2	4	2	2	2	3	1	1	3	2	4	3	3	2	2	2	3	2	4	3	2	3	3	5	4	4	5	5	5	5	5	5	5	3	4	3	3	4	5	5	5	5	5	5	5	5	5
1071	1	2	1	2	4	1	2	2	1	4	1	4	4	4	3	4	4	4	4	4	4	4	4	4	4	5	5	5	5	5	5	4	5	5	5	5	1	3	5	5	5	5	5	5	5	5	1	5	1
1072	1	2	1	2	2	4	3	2	2	1	3	3	3	2	2	3	2	1	2	2	3	3	3	2	2	5	4	4	5	5	3	2	4	5	2	4	4	2	5	4	2	2	5	4	5	4	4	4	5
1073	1	1	3	3	3	1	1	1	1	1	1	1	1	1	1	4	4	3	3	3	4	3	3	4	3	5	4	4	5	5	4	4	5	4	5	4	5	4	5	5	5	4	5	4	5	5	5	5	5
1074	1	1	4	3	3	1	1	1	1	1	1	3	2	1	1	2	1	3	2	3	3	3	3	3	1	5	5	5	5	4	4	3	5	5	1	5	3	4	5	5	5	3	5	5	5	5	5	5	5
1075	1	1	4	5	3	2	2	1	1	2	2	2	2	2	1	4	3	3	3	3	4	3	3	4	3	5	4	4	5	5	4	4	4	5	4	3	4	5	5	5	5	5	5	4	5	5	5	5	4
1076	1	1	3	3	2	3	3	2	1	1	1	1	3	1	1	2	2	2	2	1	2	1	2	2	2	3	1	5	4	2	2	4	4	4	5	4	4	5	5	5	4	3	5	5	5	5	3	4	4
1077	1	2	2	4	3	4	1	1	1	1	2	1	1	1	1	4	2	2	2	3	3	3	2	3	2	4	2	3	5	4	5	4	5	3	4	1	4	5	5	5	4	5	5	2	5	4	5	5	5
1078	2	1	3	4	4	4	4	4	5	3	5	5	5	3	4	2	2	1	1	2	2	2	1	2	1	5	4	3	5	3	2	3	3	5	1	3	3	4	5	3	3	3	5	4	3	5	5	3	3
1079	2	1	2	4	4	2	2	1	1	1	2	3	2	1	2	3	3	3	2	2	2	3	2	3	3	5	5	5	5	5	5	5	4	5	5	4	5	5	5	5	5	4	5	5	5	5	5	5	5
1080	2	1	4	4	5	2	2	1	1	2	1	4	3	1	1	4	4	2	2	3	4	3	4	3	3	1	2	4	2	4	1	1	3	1	1	3	5	4	5	5	3	5	3	3	1	5	1	5	5
1081	1	1	4	4	2	1	1	1	1	1	3	1	1	1	1	2	2	1	2	1	1	2	3	3	2	5	3	1	5	5	5	4	5	5	5	5	5	5	5	5	5	5	5	5	5	5	5	5	5
1082	2	1	1	2	1	2	1	1	1	1	3	3	1	1	1	2	2	1	1	1	1	1	2	2	1	2	4	5	5	5	3	3	5	5	5	5	3	3	5	5	5	5	5	5	5	3	5	3	5
1083	2	2	3	3	3	2	2	1	2	1	1	2	3	1	1	3	4	3	3	3	3	3	3	3	3	5	4	5	5	5	5	3	4	5	4	4	3	5	5	5	4	3	5	5	5	5	5	5	5
1084	2	1	1	2	3	2	2	2	1	1	1	2	3	2	1	2	2	3	3	2	2	3	2	2	2	3	4	4	5	4	4	4	4	5	5	3	4	5	4	4	4	4	5	4	5	4	4	5	5
1085	2	1	3	3	4	2	1	2	1	1	2	2	2	2	2	3	3	2	3	3	4	3	3	3	3	5	4	5	4	4	5	4	5	4	5	4	5	5	5	5	5	5	5	5	5	5	5	5	5
1086	2	2	1	4	3	2	1	2	2	1	2	1	2	1	1	3	2	2	2	2	4	4	2	4	3	4	5	5	5	5	5	4	5	4	5	5	5	5	5	5	5	5	5	5	5	5	5	5	5
1087	1	1	4	5	4	3	2	2	1	1	1	3	3	2	1	2	4	2	3	3	4	4	3	3	2	5	4	5	4	5	4	3	5	2	4	3	5	5	5	5	5	5	1	4	3	5	3	5	5
1088	2	2	1	2	2	4	3	2	3	3	3	2	3	3	2	2	1	1	1	2	1	2	2	2	2	3	3	4	3	4	4	5	4	3	2	2	4	3	4	2	4	5	5	5	4	3	4	2	2
1089	2	2	4	4	4	2	2	1	1	1	1	1	2	1	1	3	3	2	1	2	3	2	2	2	1	5	4	5	5	4	4	5	5	4	5	4	5	3	4	4	4	4	5	4	5	5	4	5	5
1090	2	2	1	3	3	3	4	1	1	1	2	1	2	3	3	3	3	3	3	3	3	2	2	2	2	5	2	5	4	3	4	4	4	3	5	3	3	4	4	4	4	3	5	5	5	5	4	5	3
1091	2	1	3	4	3	4	4	4	4	4	4	4	4	4	4	3	3	3	3	3	3	3	3	3	3	5	3	4	5	3	4	1	2	1	3	3	1	1	2	3	1	1	1	1	3	2	3	2	2
1092	1	1	5	5	5	1	1	1	1	1	1	2	1	1	1	2	3	4	3	2	2	3	4	3	2	5	4	5	5	5	5	4	5	5	5	3	5	5	5	5	5	5	4	5	5	5	4	5	5
1093	1	1	4	4	4	2	2	1	1	1	2	1	2	3	2	3	3	2	3	2	3	4	3	3	2	5	4	2	5	5	4	4	5	5	5	4	5	5	5	5	5	5	5	5	5	5	5	5	5
1094	2	1	3	4	3	3	2	2	2	3	3	3	3	2	2	4	3	3	2	3	3	4	3	3	2	5	2	4	3	2	3	3	3	2	4	4	3	5	5	5	3	3	2	2	3	4	3	4	3
1095	2	2	2	3	3	4	3	2	1	3	3	3	5	4	3	2	2	1	1	2	3	2	2	3	2	4	3	5	2	1	2	2	3	3	3	2	3	3	2	2	3	4	1	1	5	4	2	4	1
1096	2	1	1	2	1	2	4	2	3	3	2	3	4	5	1	1	2	3	3	1	4	4	1	2	2	5	5	5	4	4	5	5	3	3	5	4	3	2	5	4	4	3	5	4	4	5	4	4	3
1097	1	1	3	2	3	3	3	3	3	3	3	3	3	3	3	3	2	2	2	2	2	2	3	3	2	5	3	3	5	4	4	4	1	3	4	4	5	1	1	1	2	4	2	4	1	2	5	1	1
1098	2	2	5	5	5	1	1	1	1	1	1	5	1	3	5	4	4	4	4	4	4	4	3	4	4	5	5	2	3	5	5	4	5	1	4	2	3	5	5	5	5	3	5	5	5	5	4	5	2
1099	2	1	1	3	3	2	1	3	3	1	2	4	4	3	3	3	2	2	2	2	3	3	2	3	2	3	3	4	3	4	4	3	4	3	3	2	2	1	3	3	3	2	3	2	4	4	2	4	3
1100	2	1	1	4	4	1	3	4	3	3	2	1	2	2	1	1	2	1	3	1	4	4	1	4	4	5	4	4	4	5	5	4	5	3	3	5	4	5	5	5	5	5	2	4	4	5	4	4	4
1101	1	2	4	5	3	3	2	2	4	4	3	2	2	2	3	1	1	1	1	1	1	1	1	1	1	5	2	5	5	3	3	2	4	4	5	4	3	2	5	4	2	4	4	2	5	5	3	4	4
1102	2	1	4	3	4	2	2	1	1	1	1	3	2	2	1	4	3	2	3	3	4	3	3	3	3	5	4	5	5	4	3	3	4	3	5	5	4	5	5	4	5	4	5	5	5	5	3	5	5
1103	1	1	4	4	4	2	1	2	2	2	3	3	3	2	2	3	3	2	3	3	4	4	2	3	3	5	4	4	5	5	5	4	5	5	4	5	5	5	5	5	5	5	5	5	5	5	5	5	5
1104	2	2	2	4	2	3	1	2	1	1	1	1	2	2	1	3	2	2	2	2	3	2	2	2	3	5	3	4	5	3	4	4	4	4	5	4	4	4	4	4	4	3	4	4	5	5	4	4	5
1105	1	1	4	4	4	3	2	1	1	1	2	1	2	2	1	3	3	2	2	2	3	3	2	2	2	5	3	4	5	3	4	3	5	4	4	4	4	5	4	4	5	4	5	5	5	5	4	4	5
1106	2	1	1	2	3	1	1	1	1	1	1	1	2	1	1	2	3	2	2	2	2	2	2	2	2	5	4	1	3	5	3	4	4	4	4	3	5	4	4	5	4	4	4	5	4	5	4	5	4
1107	1	2	2	3	3	2	1	1	1	1	1	2	2	1	1	2	3	2	2	2	3	3	2	3	2	5	4	5	4	5	4	2	4	4	4	4	4	5	3	4	4	2	4	5	5	5	4	4	5
1108	1	1	2	4	4	3	3	2	1	1	2	2	3	3	1	2	2	1	2	1	3	3	2	2	1	3	3	2	4	4	4	3	3	3	3	3	4	4	5	5	3	3	4	4	3	5	3	4	5
1109	1	2	2	3	3	2	1	3	1	1	1	1	2	1	1	3	3	2	3	3	3	3	3	3	3	5	4	3	4	5	5	3	5	4	3	4	5	5	4	5	4	3	5	5	5	5	5	5	5
1110	1	2	4	2	4	2	2	2	1	1	1	4	4	2	2	3	2	2	2	2	2	2	2	3	2	5	3	4	5	4	3	3	4	4	3	4	4	3	5	5	4	4	5	5	5	5	4	4	5
1111	2	2	1	3	1	3	2	1	1	1	2	4	3	1	2	4	4	3	2	2	3	3	1	3	3	5	3	5	4	3	3	3	4	4	4	4	5	4	4	5	5	5	5	5	5	5	5	4	5
1112	2	1	2	3	3	2	2	2	2	2	1	2	2	1	2	3	2	3	3	3	3	3	3	3	3	5	4	2	4	4	4	4	4	4	4	4	4	4	4	4	3	4	4	4	4	5	4	4	4
1113	1	2	2	4	4	1	1	1	1	1	1	1	1	1	1	2	2	2	2	2	4	2	3	2	2	4	3	3	5	5	4	4	5	1	3	5	5	5	5	5	4	5	5	5	5	5	4	5	5
1114	1	2	4	4	5	2	2	1	2	1	1	1	1	1	1	4	1	2	2	2	4	3	2	2	3	5	4	5	5	5	5	5	5	5	3	4	2	2	5	5	5	5	5	3	5	5	5	5	5
1115	2	2	1	3	3	3	3	2	2	1	3	3	3	3	3	3	2	3	2	2	3	3	2	2	2	2	3	4	3	3	3	3	3	3	3	4	4	4	5	4	4	2	3	4	4	5	1	4	4
1116	2	1	3	2	5	2	2	1	1	1	1	2	1	1	1	2	2	2	2	1	2	1	2	2	1	1	3	5	5	5	4	1	5	3	4	3	3	4	4	4	4	5	5	5	5	5	5	5	5
1117	1	2	3	3	4	2	3	3	3	1	1	3	3	2	3	2	2	2	2	2	2	2	3	3	2	4	1	1	3	2	3	3	4	3	3	3	3	5	4	3	3	3	4	4	4	5	3	4	4
1118	1	1	1	5	5	1	1	1	1	1	1	1	1	1	1	2	2	2	2	2	2	2	2	2	2	5	5	5	5	5	5	5	5	1	5	4	5	5	4	4	5	5	5	5	5	5	5	5	5
1119	2	1	4	5	4	1	1	1	2	2	1	2	1	2	1	3	2	2	3	2	3	4	4	4	4	5	5	5	5	5	5	5	5	5	5	5	2	5	5	5	5	5	5	5	5	5	5	5	5
1120	1	1	3	3	5	1	1	1	1	1	1	1	2	1	1	2	2	2	2	2	2	3	2	2	2	5	4	4	5	5	4	4	5	5	5	5	5	5	5	5	5	5	5	5	5	5	5	5	5
1121	2	1	3	4	4	1	1	1	1	1	1	1	3	3	3	3	2	2	2	2	2	2	2	2	2	5	4	3	5	5	5	5	5	5	5	5	5	5	5	5	5	5	5	5	5	5	5	5	5
1122	2	2	2	2	5	4	2	2	3	2	4	4	2	2	2	3	2	2	2	1	3	1	1	2	2	4	1	5	5	2	5	2	1	1	1	2	1	1	3	5	3	3	4	1	4	5	2	5	5
1123	2	2	1	2	3	3	3	3	3	3	4	2	4	4	3	2	1	1	2	1	1	1	1	1	1	4	2	4	3	2	3	1	3	3	4	3	4	3	3	2	3	2	3	3	3	2	3	4	2
1124	1	1	3	4	5	3	2	3	1	1	1	2	1	3	1	3	3	2	2	3	3	3	2	2	3	4	3	5	4	4	5	3	4	3	5	3	5	5	4	5	4	4	4	5	5	5	4	5	4
1125	2	2	2	3	2	5	3	4	1	1	5	1	3	3	1	2	2	1	1	1	4	2	2	2	1	5	3	5	4	3	4	1	4	4	4	3	1	4	4	4	4	2	5	1	5	5	1	5	4
1126	2	2	3	3	3	3	1	1	1	1	2	4	4	2	1	3	2	1	2	2	4	3	2	2	2	5	3	3	5	3	4	4	4	4	4	4	4	3	5	4	4	1	5	4	5	5	4	4	4
1127	1	2	2	4	3	2	2	2	1	1	2	2	2	1	1	4	3	3	3	3	4	3	3	4	3	5	4	4	5	5	5	4	4	4	4	4	3	5	5	5	5	4	5	5	5	5	4	5	5
1128	1	1	4	2	2	3	2	1	1	1	1	3	3	2	2	2	2	1	2	2	1	2	2	2	1	3	4	4	4	4	5	3	5	5	5	3	3	3	3	3	3	4	3	3	3	3	3	3	3
1129	1	2	1	1	4	4	2	1	1	1	2	3	2	1	1	2	2	2	2	2	2	2	2	2	2	3	4	4	5	4	5	4	4	5	4	4	3	5	4	4	4	4	4	5	4	5	4	5	5
1130	2	1	1	3	5	4	2	2	3	2	2	4	3	2	2	3	3	2	3	2	2	3	3	3	3	5	5	2	5	5	2	3	5	5	5	3	3	5	5	5	5	5	5	5	5	5	5	5	5
1131	1	2	1	3	5	3	3	1	1	2	4	1	4	2	3	2	2	1	1	1	2	2	3	2	2	2	2	4	2	3	3	1	3	3	4	4	4	3	2	3	3	2	2	2	5	4	3	4	2
1132	1	2	1	2	3	2	1	1	2	1	1	2	2	2	1	4	2	2	2	2	4	2	1	2	2	5	1	4	5	2	1	1	5	4	4	3	4	1	5	5	5	1	5	4	5	5	4	5	4
1133	1	1	1	1	1	2	2	2	3	1	1	1	1	1	1	1	2	3	4	1	2	3	4	1	2	5	5	5	5	5	5	4	4	4	4	4	4	4	3	3	4	4	5	5	5	4	5	2	5
1134	2	1	4	2	4	1	2	1	1	1	2	3	2	1	1	3	3	2	2	3	3	3	2	3	3	4	5	4	5	5	5	4	5	3	5	3	4	5	5	5	5	5	5	5	5	5	5	5	5
[truncated: 41 more columns]
